# Supplementary material for: Exciton Coupling and Conformational Changes Impacting the Excited State Properties of Metal Organic Frameworks
Source: Molecules. 2020 Sep 15;25(18):4230. doi: 10.3390/molecules25184230 (PMC7570727; doi:10.3390/molecules25184230)
Supplement: Supplementary file 1 [file molecules-25-04230-s001.zip]

Archive with 21 entries (21 files):
- ADB_ethanol_s0.xyz
- ADB_ethanol_s1.xyz
- ADB_gas_s0.xyz
- ADB_gas_s1.xyz
- ADB_toluene_s0.xyz
- anthracene_dimer_a.xyz
- anthracene_dimer_b.xyz
- anthracene_dimer_c.xyz
- anthracene_monomer.xyz
- anthracene_tetramer_a.xyz
- anthracene_tetramer_b.xyz
- anthracene_tetramer_c.xyz
- cut_pwADBpw_1.xyz
- cut_pwADBpw_2.xyz
- cut_pwADBpw_4.xyz
- DPA_gas_s0.xyz
- opt_pwADBpw_1.xyz
- S1cut_pwADBpw_1.xyz
- S1_pwADBpw_4.xyz
- zn_adb_opt.cif
- molecules-930683-supplementary-final.docx
