# Supplementary material for: Exciton Coupling and Conformational Changes Impacting the Excited State Properties of Metal Organic Frameworks
Source: Molecules. 2020 Sep 15;25(18):4230. doi: 10.3390/molecules25184230 (PMC7570727; doi:10.3390/molecules25184230)
Supplement: Supplementary file 1 [file molecules-25-04230-s001.zip › ADB_ethanol_s0.xyz]

50
adb in ethanol ground state
  C   7.11098327789878     -8.01347682317649     -0.23124208937773
  C   7.10717659939491     -6.59174724890903     -0.23736001053397
  C   -0.20250730943770     -8.03010297968492      0.15825471770395
  C   -0.20468741948486     -6.60843456529782      0.17329086069850
  C   5.93281015231559     -8.70826069027484     -0.16512795708545
  C   5.92550315138483     -5.90288568558944     -0.17231952174095
  C   0.97870481167396     -8.71944355724603      0.08934409799147
  C   0.97414084305465     -5.91415116912077      0.11422668931581
  C   3.51150337384900    -10.94170228232779     -1.23088020289172
  C   3.41347229166958    -10.92350927476556      1.18420928766663
  C   3.56845527722279     -3.70721478710555      1.20182986611695
  C   3.32493645709756     -3.67392233857050     -1.20263050345301
  C   3.51728801465667    -12.33180751856649     -1.21964378830143
  C   3.42043984296385    -12.31460311502543      1.19869934423199
  C   3.56663809805822     -2.31618214499966      1.22509581016607
  C   3.32349561889547     -2.28390036609384     -1.18267827390788
  C   3.45983292284612    -10.22281509775920     -0.02846114110200
  C   3.44771128364013     -4.40039234084715     -0.01001949015734
  C   3.47269355445153    -13.02664736851763     -0.00573753959831
  C   3.44405546985702     -1.59657261840327      0.03036588639383
  C   4.67453394401641     -8.02993879193933     -0.10175719640846
  C   4.67128044997283     -6.58762914212116     -0.09950242628019
  C   2.23404636255293     -8.03536293065534      0.03062642021524
  C   2.23127946785401     -6.59308640987873      0.03754474834196
  C   3.45580770783215     -8.73394487133709     -0.03568546727528
  C   3.44995446216070     -5.88931605127906     -0.02659497237193
  C   3.48524237632860    -14.51145238595327     -0.04211683009856
  C   3.43691192738320     -0.11159677925767      0.00308617099232
  O   3.43965492072630    -15.06782894057417      1.16487001761283
  O   3.53157425476063    -15.16309009827414     -1.06366474534843
  O   3.55770781610320      0.43770695851980      1.20809834469330
  O   3.33246639619020      0.54621361985321     -1.01017716384969
  H   8.06088284815492     -8.55201719768594     -0.27915983151602
  H   8.05397403857294     -6.04851547202556     -0.29308163866169
  H   5.94446925290484     -9.80018711237675     -0.15979779417410
  H   5.93095599512147     -4.81086201963987     -0.17661055666237
  H   3.54707552331576    -10.40403935372027     -2.18160253861886
  H   3.55738231357362    -12.89584321962256     -2.15422909895040
  H   3.37280484141404    -10.37084591136043      2.12610933713095
  H   3.38534127682512    -12.85062101248332      2.14886465200114
  H   3.66414997829011     -4.26574936882102      2.13625027107045
  H   3.66049221934645     -1.78641915331936      2.17478170996705
  H   3.23060096927384     -4.20551713156299     -2.15274799241570
  H   3.22891813188646     -1.71413672526946     -2.10978825348112
  H   -1.15018787281113     -8.57292982460020      0.20153226416136
  H   -1.15383390483436     -6.06954907061883      0.23116745252972
  H   0.97189651477576     -9.81137590221079      0.07721600904393
  H   0.96394828639442     -4.82221293204163      0.12548187392617
  H   3.45466169504825    -16.03421533600334      1.05813396916513
  H   3.54470149485819      1.40472553854080      1.10674522312580
