# Supplementary material for: Exciton Coupling and Conformational Changes Impacting the Excited State Properties of Metal Organic Frameworks
Source: Molecules. 2020 Sep 15;25(18):4230. doi: 10.3390/molecules25184230 (PMC7570727; doi:10.3390/molecules25184230)
Supplement: Supplementary file 1 [file molecules-25-04230-s001.zip › ADB_ethanol_s1.xyz]

50
adb in ethanol first excited state
  C   7.13149902924763     -8.00512027066396      0.35264825780659
  C   7.12955608227910     -6.60965974697092      0.35676740247604
  C   -0.23294152435951     -8.01378256371396     -0.19034747012708
  C   -0.23489055412526     -6.61828665662634     -0.18616725356660
  C   5.92618039787883     -8.69495603241717      0.24813301058451
  C   5.92231590123678     -5.92258272011682      0.25634051902917
  C   0.97608521280315     -8.70094357730242     -0.11343956849498
  C   0.97221453756990     -5.92823010027361     -0.10512434354933
  C   2.89812142977120    -10.91097165792627     -1.10069903999443
  C   3.99643408879796    -10.98922401265585      1.05486606702528
  C   3.98618472919565     -3.63870412502909      1.07714615395098
  C   2.88789042492791     -3.70684148436586     -1.07877601448863
  C   2.89826634947101    -12.29378616752721     -1.15082138144474
  C   3.98332340493147    -12.37456061143658      1.01237000147060
  C   3.96899889873899     -2.25317502743450      1.04322889511195
  C   2.88397279215269     -2.32375191045178     -1.12033634811404
  C   3.45112328762353    -10.22012741364226      0.00239983910215
  C   3.44299030092422     -4.40287320527596      0.02000224581376
  C   3.43680502089237    -13.04603320974040     -0.09398976250921
  C   3.42036566976091     -1.57647820513214     -0.05889371323587
  C   4.67692765351604     -8.03056453093290      0.20052351103896
  C   4.67492061352560     -6.59016461395891      0.20482073934764
  C   2.22375169166436     -8.03231622556468     -0.08147515532050
  C   2.22174146577068     -6.59355289659191     -0.07714698898772
  C   3.45247294050490     -8.75365503095668      0.04446181865841
  C   3.44845485281312     -5.86956231532895      0.05311140761132
  C   3.40083963101885    -14.51799089809377     -0.19559306327326
  C   3.37992934064678     -0.10403908337772     -0.15135480418656
  O   3.95633374458296    -15.13626585996794      0.86288056775985
  O   2.92738766073010    -15.13371062241868     -1.12252574131248
  O   3.93354143526089      0.50935477527813      0.91093991725107
  O   2.90457536431405      0.51596708966112     -1.07445054080454
  H   8.07073444901612     -8.56047392104918      0.39875074052913
  H   8.06724047806863     -6.05197223443576      0.40614822351516
  H   5.94685077159062     -9.78278344433257      0.17878535219525
  H   5.93994766298441     -4.83430943402227      0.19343166715656
  H   2.49523747140631    -10.33635451814257     -1.93826075437320
  H   2.49071454965919    -12.82825246536158     -2.01171847737351
  H   4.40172904459587    -10.47804765158270      1.93151845539004
  H   4.38748285576532    -12.95436803134610      1.84394636041476
  H   4.39306897481715     -4.15410373524060      1.95058470548020
  H   4.37153668507368     -1.67734159990604      1.87834665632729
  H   2.48660510235013     -4.27744239776675     -1.91984395329160
  H   2.47476900998296     -1.78516298003650     -1.97787325017502
  H   -1.17125410639306     -8.57157089117874     -0.22328961109414
  H   -1.17475598565146     -6.06293129198902     -0.21577241230210
  H   0.96054240235178     -9.78957350844859     -0.05467750697701
  H   0.95363443829266     -4.84001968318871     -0.03983381905975
  H   3.87378519760746    -16.08554695951890      0.68976029037454
  H   3.84809912441535      1.45943465850264      0.74370616863511
