# Supplementary material for: Exciton Coupling and Conformational Changes Impacting the Excited State Properties of Metal Organic Frameworks
Source: Molecules. 2020 Sep 15;25(18):4230. doi: 10.3390/molecules25184230 (PMC7570727; doi:10.3390/molecules25184230)
Supplement: Supplementary file 1 [file molecules-25-04230-s001.zip › ADB_gas_s0.xyz]

50
adb gas phase ground state
  C       7.110934     -8.016085     -0.084616
  C       7.108743     -6.595197     -0.082014
  C      -0.208327     -8.028385      0.059073
  C      -0.210738     -6.607508      0.064688
  C       5.931172     -8.709304     -0.060982
  C       5.926921     -5.905578     -0.055199
  C       0.973709     -8.717637      0.033085
  C       0.968853     -5.913872      0.043560
  C       3.288850    -10.929271     -1.215317
  C       3.623567    -10.935015      1.176186
  C       3.632417     -3.694614      1.195166
  C       3.256579     -3.686137     -1.190170
  C       3.291715    -12.318876     -1.219792
  C       3.626738    -12.326198      1.176224
  C       3.631157     -2.303487      1.204147
  C       3.254976     -2.296538     -1.185726
  C       3.454936    -10.220764     -0.017216
  C       3.445564     -4.401886      0.000268
  C       3.460661    -13.025126     -0.024340
  C       3.442240     -1.597390      0.011168
  C       4.673101     -8.030023     -0.027880
  C       4.670825     -6.588634     -0.024138
  C       2.229575     -8.034062      0.005529
  C       2.227183     -6.592675      0.010141
  C       3.452470     -8.732554     -0.012821
  C       3.447876     -5.890026     -0.004580
  C       3.455798    -14.509924     -0.084500
  C       3.431772     -0.112276     -0.039254
  O       3.633311    -15.085006      1.113833
  O       3.309090    -15.151743     -1.094521
  O       3.628789      0.455610      1.159465
  O       3.265032      0.535606     -1.042282
  H       8.060475     -8.556027     -0.111493
  H       8.056618     -6.052257     -0.107314
  H       5.936020     -9.800838     -0.071648
  H       5.928708     -4.814024     -0.061888
  H       3.157813    -10.375946     -2.148280
  H       3.164842    -12.885163     -2.145023
  H       3.752387    -10.385827      2.111928
  H       3.756961    -12.880316      2.107219
  H       3.779047     -4.249342      2.124998
  H       3.775525     -1.754958      2.136361
  H       3.111307     -4.233874     -2.124325
  H       3.110554     -1.724804     -2.105006
  H      -1.156160     -8.571558      0.080430
  H      -1.160422     -6.067781      0.090725
  H       0.972364     -9.809230      0.036270
  H       0.963343     -4.822372      0.055435
  H       3.613352    -16.041770      0.962703
  H       3.603112      1.413253      1.014928
