# Supplementary material for: Exciton Coupling and Conformational Changes Impacting the Excited State Properties of Metal Organic Frameworks
Source: Molecules. 2020 Sep 15;25(18):4230. doi: 10.3390/molecules25184230 (PMC7570727; doi:10.3390/molecules25184230)
Supplement: Supplementary file 1 [file molecules-25-04230-s001.zip › ADB_toluene_s0.xyz]

50
adb in toluene ground state
  C   7.11152949383890     -8.01592245195183     -0.25246772589577
  C   7.10942097825757     -6.59458422496965     -0.24811728912206
  C   -0.19654787833012     -8.02826112121350      0.21431419251519
  C   -0.19868712222661     -6.60691877400195      0.21843333536481
  C   5.93345788624317     -8.70935044345022     -0.17857456459485
  C   5.92929636939345     -5.90511904964054     -0.17003453532677
  C   0.98369429269139     -8.71769098365619      0.13768240909138
  C   0.97945592449712     -5.91346706073139      0.14587564908522
  C   3.46346003213651    -10.93402709647353     -1.22912025008772
  C   3.46126729906455    -10.93426772797147      1.18689053578673
  C   3.44907005013063     -3.69610581049158      1.20896491929523
  C   3.45431135435047     -3.68117571850774     -1.20698653869655
  C   3.46564522968405    -12.32393409456238     -1.22926729661963
  C   3.46421367344652    -12.32562780023021      1.19022616365793
  C   3.44805708877573     -2.30480816867875      1.22101653642047
  C   3.45245380824292     -2.29129068611467     -1.19842462675038
  C   3.46110262166443    -10.22318705101794     -0.02060514377100
  C   3.45250096267322     -4.39960650648052     -0.00295603297945
  C   3.46630259627225    -13.02827506864458     -0.02028122558916
  C   3.44959886262237     -1.59457026740049      0.01495448203866
  C   4.67684993848523     -8.03037518835326     -0.09853057108555
  C   4.67469607684232     -6.58828006678765     -0.09420957889169
  C   2.23832724172465     -8.03448994936538      0.06274171716981
  C   2.23616601688452     -6.59239858137324      0.06701947608277
  C   3.45868552339689     -8.73378941645469     -0.01918598328254
  C   3.45442992806452     -5.88897917767252     -0.01073007823795
  C   3.46930313315414    -14.51365845212636     -0.07438610223974
  C   3.44815064427299     -0.10888244319523     -0.02972724180804
  O   3.47096139517467    -15.08216289517227      1.13539197923344
  O   3.47004000079826    -15.15828809297929     -1.09514059171312
  O   3.44785854687833      0.45187467481715      1.18365877522624
  O   3.44736126768022      0.54225602579761     -1.04634813683887
  H   8.05979262832761     -8.55557817485606     -0.31320610620203
  H   8.05608042416604     -6.05175153738761     -0.30549206086986
  H   5.94130874291413     -9.80105890796286     -0.17932391349723
  H   5.93390936422316     -4.81341325776439     -0.16409275044746
  H   3.46294529283381    -10.38673081279397     -2.17478733222460
  H   3.46687894959771    -12.88651770521468     -2.16536648856854
  H   3.45983018004512    -10.38678993769011      2.13247787921633
  H   3.46509524224210    -12.87295474516501      2.13435522366226
  H   3.44800535911405     -4.24951236343192      2.15109200412402
  H   3.44617093153912     -1.76341988218785      2.16853879870291
  H   3.45650424819136     -4.22251477272237     -2.15607415537702
  H   3.45314408069222     -1.72283871747817     -2.13096690037883
  H   -1.14329946936092     -8.57110215430585      0.27008233521743
  H   -1.14707679459327     -6.06727461800040      0.27731211053125
  H   0.97914722491851     -9.80939661473091      0.13123188787171
  H   0.97152818836189     -4.82175822130917      0.14574990068099
  H   3.47240168607188    -16.04343535041857      0.99760102343241
  H   3.44654048393018      1.41400244247424      1.05199988668921
