# Supplementary material for: Exciton Coupling and Conformational Changes Impacting the Excited State Properties of Metal Organic Frameworks
Source: Molecules. 2020 Sep 15;25(18):4230. doi: 10.3390/molecules25184230 (PMC7570727; doi:10.3390/molecules25184230)
Supplement: Supplementary file 1 [file molecules-25-04230-s001.zip › anthracene_dimer_c.xyz]

48
anthracene dimer in c direction
  C   -0.72078467386624     -0.90821956265181     -0.81776461717765
  C   0.72078464573023     -0.90821956932039     -0.81776460676258
  C   -0.72078469029269      0.90821956686111      0.81776451156020
  C   0.72078461770643      0.90821958478089      0.81776445209098
  C   -1.40194240424928      0.00000000326289     -0.00000005704026
  C   1.40194235241979      0.00000004006350     -0.00000009936587
  C   -1.40543193310171     -1.83962528652091     -1.65640608910217
  C   1.40543194265811     -1.83962535226887     -1.65640596541377
  C   -1.40543194711519      1.83962525313761      1.65640603192637
  C   1.40543191952690      1.83962527603014      1.65640589217423
  C   -0.71198670248371     -2.71676023634647     -2.44618189106590
  C   0.71198674222705     -2.71676031225959     -2.44618176833647
  C   -0.71198670045751      2.71676012963019      2.44618189830305
  C   0.71198673992320      2.71676013087061      2.44618184080911
  H   -2.49583992351445     -0.00000002694052     -0.00000004304171
  H   2.49583987123378      0.00000007164156     -0.00000006138882
  H   -2.49874079489093     -1.83815388550213     -1.65508129665527
  H   2.49874080187379     -1.83815399313117     -1.65508106970407
  H   -2.49874080832656      1.83815383696070      1.65508125377480
  H   2.49874077644984      1.83815389605554      1.65508101476567
  H   -1.24956479759687     -3.42373363591481     -3.08274359432211
  H   1.24956486373043     -3.42373375379763     -3.08274340447812
  H   -1.24956476691047      3.42373345795711      3.08274368974877
  H   1.24956486932609      3.42373347149941      3.08274357467632
  C   -0.72078467386624      4.91078043734819     -0.81776461717765
  C   0.72078464573023      4.91078043067961     -0.81776460676258
  C   -0.72078469029269      6.72721956686111      0.81776451156020
  C   0.72078461770643      6.72721958478089      0.81776445209098
  C   -1.40194240424928      5.81900000326289     -0.00000005704026
  C   1.40194235241979      5.81900004006350     -0.00000009936587
  C   -1.40543193310171      3.97937471347909     -1.65640608910217
  C   1.40543194265811      3.97937464773113     -1.65640596541377
  C   -1.40543194711519      7.65862525313761      1.65640603192637
  C   1.40543191952690      7.65862527603014      1.65640589217423
  C   -0.71198670248371      3.10223976365353     -2.44618189106590
  C   0.71198674222705      3.10223968774041     -2.44618176833647
  C   -0.71198670045751      8.53576012963019      2.44618189830305
  C   0.71198673992320      8.53576013087061      2.44618184080911
  H   -2.49583992351445      5.81899997305948     -0.00000004304171
  H   2.49583987123378      5.81900007164156     -0.00000006138882
  H   -2.49874079489093      3.98084611449787     -1.65508129665527
  H   2.49874080187379      3.98084600686883     -1.65508106970407
  H   -2.49874080832656      7.65715383696070      1.65508125377480
  H   2.49874077644984      7.65715389605554      1.65508101476567
  H   -1.24956479759687      2.39526636408519     -3.08274359432211
  H   1.24956486373043      2.39526624620237     -3.08274340447812
  H   -1.24956476691047      9.24273345795711      3.08274368974877
  H   1.24956486932609      9.24273347149941      3.08274357467632
