# Supplementary material for: Exciton Coupling and Conformational Changes Impacting the Excited State Properties of Metal Organic Frameworks
Source: Molecules. 2020 Sep 15;25(18):4230. doi: 10.3390/molecules25184230 (PMC7570727; doi:10.3390/molecules25184230)
Supplement: Supplementary file 1 [file molecules-25-04230-s001.zip › anthracene_monomer.xyz]

24
anthracene monomer
  C      -0.720785     -1.222130     -0.000000
  C       0.720785     -1.222130     -0.000000
  C      -0.720785      1.222130     -0.000000
  C       0.720785      1.222130     -0.000000
  C      -1.401942      0.000000     -0.000000
  C       1.401942      0.000000     -0.000000
  C      -1.405432     -2.475460     -0.000000
  C       1.405432     -2.475460      0.000000
  C      -1.405432      2.475460      0.000000
  C       1.405432      2.475460     -0.000000
  C      -0.711987     -3.655761     -0.000000
  C       0.711987     -3.655761      0.000000
  C      -0.711987      3.655761      0.000000
  C       0.711987      3.655761      0.000000
  H      -2.495840     -0.000000     -0.000000
  H       2.495840      0.000000     -0.000000
  H      -2.498741     -2.473480     -0.000000
  H       2.498741     -2.473480      0.000000
  H      -2.498741      2.473480      0.000000
  H       2.498741      2.473480     -0.000000
  H      -1.249565     -4.607088     -0.000000
  H       1.249565     -4.607088      0.000000
  H      -1.249565      4.607088      0.000000
  H       1.249565      4.607088      0.000000
