# Supplementary material for: Exciton Coupling and Conformational Changes Impacting the Excited State Properties of Metal Organic Frameworks
Source: Molecules. 2020 Sep 15;25(18):4230. doi: 10.3390/molecules25184230 (PMC7570727; doi:10.3390/molecules25184230)
Supplement: Supplementary file 1 [file molecules-25-04230-s001.zip › anthracene_tetramer_a.xyz]

96
anthracene tetramer in c direction
  C   -0.72078467386624     -0.90821956265181     -0.81776461717765
  C   0.72078464573023     -0.90821956932039     -0.81776460676258
  C   -0.72078469029269      0.90821956686111      0.81776451156020
  C   0.72078461770643      0.90821958478089      0.81776445209098
  C   -1.40194240424928      0.00000000326289     -0.00000005704026
  C   1.40194235241979      0.00000004006350     -0.00000009936587
  C   -1.40543193310171     -1.83962528652091     -1.65640608910217
  C   1.40543194265811     -1.83962535226887     -1.65640596541377
  C   -1.40543194711519      1.83962525313761      1.65640603192637
  C   1.40543191952690      1.83962527603014      1.65640589217423
  C   -0.71198670248371     -2.71676023634647     -2.44618189106590
  C   0.71198674222705     -2.71676031225959     -2.44618176833647
  C   -0.71198670045751      2.71676012963019      2.44618189830305
  C   0.71198673992320      2.71676013087061      2.44618184080911
  H   -2.49583992351445     -0.00000002694052     -0.00000004304171
  H   2.49583987123378      0.00000007164156     -0.00000006138882
  H   -2.49874079489093     -1.83815388550213     -1.65508129665527
  H   2.49874080187379     -1.83815399313117     -1.65508106970407
  H   -2.49874080832656      1.83815383696070      1.65508125377480
  H   2.49874077644984      1.83815389605554      1.65508101476567
  H   -1.24956479759687     -3.42373363591481     -3.08274359432211
  H   1.24956486373043     -3.42373375379763     -3.08274340447812
  H   -1.24956476691047      3.42373345795711      3.08274368974877
  H   1.24956486932609      3.42373347149941      3.08274357467632
  C   -0.72078467386624     -0.90821956265181     18.98523538282235
  C   0.72078464573023     -0.90821956932039     18.98523539323742
  C   -0.72078469029269      0.90821956686111     20.62076451156020
  C   0.72078461770643      0.90821958478089     20.62076445209098
  C   -1.40194240424928      0.00000000326289     19.80299994295974
  C   1.40194235241979      0.00000004006350     19.80299990063413
  C   -1.40543193310171     -1.83962528652091     18.14659391089783
  C   1.40543194265811     -1.83962535226887     18.14659403458623
  C   -1.40543194711519      1.83962525313761     21.45940603192637
  C   1.40543191952690      1.83962527603014     21.45940589217423
  C   -0.71198670248371     -2.71676023634647     17.35681810893410
  C   0.71198674222705     -2.71676031225959     17.35681823166354
  C   -0.71198670045751      2.71676012963019     22.24918189830305
  C   0.71198673992320      2.71676013087061     22.24918184080911
  H   -2.49583992351445     -0.00000002694052     19.80299995695829
  H   2.49583987123378      0.00000007164156     19.80299993861118
  H   -2.49874079489093     -1.83815388550213     18.14791870334473
  H   2.49874080187379     -1.83815399313117     18.14791893029592
  H   -2.49874080832656      1.83815383696070     21.45808125377480
  H   2.49874077644984      1.83815389605554     21.45808101476567
  H   -1.24956479759687     -3.42373363591481     16.72025640567789
  H   1.24956486373043     -3.42373375379763     16.72025659552189
  H   -1.24956476691047      3.42373345795711     22.88574368974876
  H   1.24956486932609      3.42373347149941     22.88574357467632
  C   -0.72078467386624     -0.90821956265181     38.78823538282234
  C   0.72078464573023     -0.90821956932039     38.78823539323743
  C   -0.72078469029269      0.90821956686111     40.42376451156020
  C   0.72078461770643      0.90821958478089     40.42376445209099
  C   -1.40194240424928      0.00000000326289     39.60599994295974
  C   1.40194235241979      0.00000004006350     39.60599990063412
  C   -1.40543193310171     -1.83962528652091     37.94959391089782
  C   1.40543194265811     -1.83962535226887     37.94959403458623
  C   -1.40543194711519      1.83962525313761     41.26240603192637
  C   1.40543191952690      1.83962527603014     41.26240589217424
  C   -0.71198670248371     -2.71676023634647     37.15981810893410
  C   0.71198674222705     -2.71676031225959     37.15981823166353
  C   -0.71198670045751      2.71676012963019     42.05218189830305
  C   0.71198673992320      2.71676013087061     42.05218184080911
  H   -2.49583992351445     -0.00000002694052     39.60599995695829
  H   2.49583987123378      0.00000007164156     39.60599993861118
  H   -2.49874079489093     -1.83815388550213     37.95091870334473
  H   2.49874080187379     -1.83815399313117     37.95091893029592
  H   -2.49874080832656      1.83815383696070     41.26108125377480
  H   2.49874077644984      1.83815389605554     41.26108101476567
  H   -1.24956479759687     -3.42373363591481     36.52325640567790
  H   1.24956486373043     -3.42373375379763     36.52325659552188
  H   -1.24956476691047      3.42373345795711     42.68874368974877
  H   1.24956486932609      3.42373347149941     42.68874357467632
  C   -0.72078467386624     -0.90821956265181     58.59123538282235
  C   0.72078464573023     -0.90821956932039     58.59123539323743
  C   -0.72078469029269      0.90821956686111     60.22676451156021
  C   0.72078461770643      0.90821958478089     60.22676445209098
  C   -1.40194240424928      0.00000000326289     59.40899994295974
  C   1.40194235241979      0.00000004006350     59.40899990063413
  C   -1.40543193310171     -1.83962528652091     57.75259391089783
  C   1.40543194265811     -1.83962535226887     57.75259403458623
  C   -1.40543194711519      1.83962525313761     61.06540603192637
  C   1.40543191952690      1.83962527603014     61.06540589217423
  C   -0.71198670248371     -2.71676023634647     56.96281810893410
  C   0.71198674222705     -2.71676031225959     56.96281823166353
  C   -0.71198670045751      2.71676012963019     61.85518189830304
  C   0.71198673992320      2.71676013087061     61.85518184080911
  H   -2.49583992351445     -0.00000002694052     59.40899995695829
  H   2.49583987123378      0.00000007164156     59.40899993861117
  H   -2.49874079489093     -1.83815388550213     57.75391870334472
  H   2.49874080187379     -1.83815399313117     57.75391893029592
  H   -2.49874080832656      1.83815383696070     61.06408125377480
  H   2.49874077644984      1.83815389605554     61.06408101476568
  H   -1.24956479759687     -3.42373363591481     56.32625640567789
  H   1.24956486373043     -3.42373375379763     56.32625659552188
  H   -1.24956476691047      3.42373345795711     62.49174368974877
  H   1.24956486932609      3.42373347149941     62.49174357467631
