# Supplementary material for: Exciton Coupling and Conformational Changes Impacting the Excited State Properties of Metal Organic Frameworks
Source: Molecules. 2020 Sep 15;25(18):4230. doi: 10.3390/molecules25184230 (PMC7570727; doi:10.3390/molecules25184230)
Supplement: Supplementary file 1 [file molecules-25-04230-s001.zip › cut_pwADBpw_1.xyz]

94
cut(pw-ADB-pw)1
  O      19.711500      2.068883      1.797744
  O      17.830254      0.071897      2.986668
  O       1.829085      0.069473      3.043614
  O      21.631741      0.069932      3.032829
  C       6.106683      0.471220      3.206882
  C       4.706659      0.460138      3.174628
  C      13.590920      0.476754      3.131813
  C      14.989635      0.470549      3.086920
  H       6.617377      0.879683      4.081435
  H       4.135285      0.846674      4.022540
  H      13.086528      0.882232      4.011614
  H      15.567747      0.856269      3.930384
  Zn     -0.071616      0.062618      2.598527
  Zn     19.731041      0.063077      2.587741
  C      19.751532      2.564184      0.643138
  C      17.184677      0.013833      1.878125
  C       2.507049      0.009312      1.955893
  C      22.296865      0.014262      1.943411
  C      19.729288      4.058753      0.499239
  C       6.880077     -0.029595      2.142089
  C       4.014969     -0.023706      2.054628
  C      23.790857     -0.022367      2.093179
  C      12.810661     -0.028497      2.074324
  C      15.674910     -0.012213      1.961986
  O      -0.088719     -2.018662      1.846435
  O      -0.091157      2.068424      1.808530
  O      -1.972400      0.071437      2.997454
  O      19.713938     -2.018203      1.835650
  O      19.811449      1.902712     -0.448666
  O      17.718910     -0.019502      0.733952
  O       2.003358     -0.020699      0.797438
  O      21.806013     -0.020240      0.786653
  C       6.171156     -0.547009      1.041562
  C       8.390285     -0.012433      2.151420
  C       4.776025     -0.530571      0.990103
  C      13.512191     -0.539671      0.966173
  C      11.300921     -0.018212      2.110310
  C      14.907871     -0.518550      0.902480
  C      -0.045053     -2.536586      0.702848
  C      -0.048876      2.563682      0.654058
  C      -2.605349      0.015877      1.887058
  C      19.755566     -2.536146      0.691952
  H       6.733940     -0.964145      0.203766
  C       9.130867     -0.797488      3.066995
  C       9.108603      0.777536      1.220511
  H       4.256137     -0.920676      0.112265
  H      12.943616     -0.958723      0.133423
  C      10.582548     -0.802184      3.044740
  C      10.560402      0.774158      1.199352
  H      15.421643     -0.907648      0.020394
  C      -0.060186     -4.034611      0.589512
  O       0.011172     -1.899293     -0.405450
  O       0.008794      1.902253     -0.437880
  C      -0.068138      4.058343      0.510217
  C      -4.103713     -0.019051      1.995582
  O      -2.083745     -0.019961      0.744738
  C      19.737226     -4.034101      0.578532
  O      19.813828     -1.898834     -0.416236
  C       8.474000     -1.634377      4.021928
  C       8.429093      1.624078      0.289520
  C      11.262389     -1.645117      3.978111
  C      11.216735      1.612484      0.244430
  H       0.824701      4.375423     -0.047537
  H      -4.441796      0.817025      2.623709
  H       7.383683     -1.672195      4.008064
  C       9.170397     -2.382976      4.932095
  H       7.340068      1.669373      0.334652
  C       9.102367      2.376951     -0.634604
  C      10.588812     -2.389468      4.908874
  H      12.351446     -1.691626      3.929703
  C      10.520368      2.369615     -0.658743
  H      12.306998      1.647132      0.252309
  H       8.635982     -2.990470      5.666302
  H       8.550213      2.994910     -1.346590
  H      11.141146     -3.004066      5.623652
  H      11.054474      2.981958     -1.389055
  Zn      0.000000      0.000000      0.000000
  Zn     19.802652      0.000459     -0.010785
  H      -0.942438      4.346402     -0.091358
  H      -0.101341      4.545756      1.490707
  H       0.833656     -4.361140      0.038825
  H      -0.933570     -4.337981     -0.005857
  H      -0.092151     -4.501316      1.580144
  H      19.691586     -4.500654      1.568685
  H      18.870756     -4.334896     -0.028001
  H      20.637127     -4.363303      0.039270
  H      19.678816      4.545895      1.479110
  H      18.864435      4.343984     -0.116980
  H      20.630430      4.378904     -0.043396
  H      -4.397513     -0.946903      2.508378
  H      -4.568669      0.026793      1.004579
  H      24.068712     -0.950175      2.614847
  H      24.283859      0.022527      1.115880
  H      24.111614      0.813336      2.730785
