# Supplementary material for: Exciton Coupling and Conformational Changes Impacting the Excited State Properties of Metal Organic Frameworks
Source: Molecules. 2020 Sep 15;25(18):4230. doi: 10.3390/molecules25184230 (PMC7570727; doi:10.3390/molecules25184230)
Supplement: Supplementary file 1 [file molecules-25-04230-s001.zip › cut_pwADBpw_2.xyz]

188
cut(pw-ADB-pw)2
  O   19.71150000000000      2.06888300000000      1.79774400000000
  O   17.83025400000000      0.07189700000000      2.98666800000000
  O   1.82908500000000      0.06947300000000      3.04361400000000
  O   21.63174100000000      0.06993200000000      3.03282900000000
  C   6.10668300000000      0.47122000000000      3.20688200000000
  C   4.70665900000000      0.46013800000000      3.17462800000000
  C   13.59092000000000      0.47675400000000      3.13181300000000
  C   14.98963500000000      0.47054900000000      3.08692000000000
  H   6.61737700000000      0.87968300000000      4.08143500000000
  H   4.13528500000000      0.84667400000000      4.02254000000000
  H   13.08652800000000      0.88223200000000      4.01161400000000
  H   15.56774700000000      0.85626900000000      3.93038400000000
  Zn  -0.07161600000000      0.06261800000000      2.59852700000000
  Zn  19.73104100000000      0.06307700000000      2.58774100000000
  C   19.75153200000000      2.56418400000000      0.64313800000000
  C   17.18467700000000      0.01383300000000      1.87812500000000
  C   2.50704900000000      0.00931200000000      1.95589300000000
  C   22.29686500000000      0.01426200000000      1.94341100000000
  C   19.72928800000000      4.05875300000000      0.49923900000000
  C   6.88007700000000     -0.02959500000000      2.14208900000000
  C   4.01496900000000     -0.02370600000000      2.05462800000000
  C   23.79085700000000     -0.02236700000000      2.09317900000000
  C   12.81066100000000     -0.02849700000000      2.07432400000000
  C   15.67491000000000     -0.01221300000000      1.96198600000000
  O   -0.08871900000000     -2.01866200000000      1.84643500000000
  O   -0.09115700000000      2.06842400000000      1.80853000000000
  O   -1.97240000000000      0.07143700000000      2.99745400000000
  O   19.71393800000000     -2.01820300000000      1.83565000000000
  O   19.81144900000000      1.90271200000000     -0.44866600000000
  O   17.71891000000000     -0.01950200000000      0.73395200000000
  O   2.00335800000000     -0.02069900000000      0.79743800000000
  O   21.80601300000000     -0.02024000000000      0.78665300000000
  C   6.17115600000000     -0.54700900000000      1.04156200000000
  C   8.39028500000000     -0.01243300000000      2.15142000000000
  C   4.77602500000000     -0.53057100000000      0.99010300000000
  C   13.51219100000000     -0.53967100000000      0.96617300000000
  C   11.30092100000000     -0.01821200000000      2.11031000000000
  C   14.90787100000000     -0.51855000000000      0.90248000000000
  C   -0.04505300000000     -2.53658600000000      0.70284800000000
  C   -0.04887600000000      2.56368200000000      0.65405800000000
  C   -2.60534900000000      0.01587700000000      1.88705800000000
  C   19.75556600000000     -2.53614600000000      0.69195200000000
  H   6.73394000000000     -0.96414500000000      0.20376600000000
  C   9.13086700000000     -0.79748800000000      3.06699500000000
  C   9.10860300000000      0.77753600000000      1.22051100000000
  H   4.25613700000000     -0.92067600000000      0.11226500000000
  H   12.94361600000000     -0.95872300000000      0.13342300000000
  C   10.58254800000000     -0.80218400000000      3.04474000000000
  C   10.56040200000000      0.77415800000000      1.19935200000000
  H   15.42164300000000     -0.90764800000000      0.02039400000000
  C   -0.06018600000000     -4.03461100000000      0.58951200000000
  O   0.01117200000000     -1.89929300000000     -0.40545000000000
  O   0.00879400000000      1.90225300000000     -0.43788000000000
  C   -0.06813800000000      4.05834300000000      0.51021700000000
  C   -4.10371300000000     -0.01905100000000      1.99558200000000
  O   -2.08374500000000     -0.01996100000000      0.74473800000000
  C   19.73722600000000     -4.03410100000000      0.57853200000000
  O   19.81382800000000     -1.89883400000000     -0.41623600000000
  C   8.47400000000000     -1.63437700000000      4.02192800000000
  C   8.42909300000000      1.62407800000000      0.28952000000000
  C   11.26238900000000     -1.64511700000000      3.97811100000000
  C   11.21673500000000      1.61248400000000      0.24443000000000
  H   0.82470100000000      4.37542300000000     -0.04753700000000
  H   -4.44179600000000      0.81702500000000      2.62370900000000
  H   7.38368300000000     -1.67219500000000      4.00806400000000
  C   9.17039700000000     -2.38297600000000      4.93209500000000
  H   7.34006800000000      1.66937300000000      0.33465200000000
  C   9.10236700000000      2.37695100000000     -0.63460400000000
  C   10.58881200000000     -2.38946800000000      4.90887400000000
  H   12.35144600000000     -1.69162600000000      3.92970300000000
  C   10.52036800000000      2.36961500000000     -0.65874300000000
  H   12.30699800000000      1.64713200000000      0.25230900000000
  H   8.63598200000000     -2.99047000000000      5.66630200000000
  H   8.55021300000000      2.99491000000000     -1.34659000000000
  H   11.14114600000000     -3.00406600000000      5.62365200000000
  H   11.05447400000000      2.98195800000000     -1.38905500000000
  Zn  0.00000000000000      0.00000000000000      0.00000000000000
  Zn  19.80265200000000      0.00045900000000     -0.01078500000000
  H   -0.94243800000000      4.34640200000000     -0.09135800000000
  H   -0.10134100000000      4.54575600000000      1.49070700000000
  H   0.83365600000000     -4.36114000000000      0.03882500000000
  H   -0.93357000000000     -4.33798100000000     -0.00585700000000
  H   -0.09215100000000     -4.50131600000000      1.58014400000000
  H   19.69158600000000     -4.50065400000000      1.56868500000000
  H   18.87075600000000     -4.33489600000000     -0.02800100000000
  H   20.63712700000000     -4.36330300000000      0.03927000000000
  H   19.67881600000000      4.54589500000000      1.47911000000000
  H   18.86443500000000      4.34398400000000     -0.11698000000000
  H   20.63043000000000      4.37890400000000     -0.04339600000000
  H   -4.39751300000000     -0.94690300000000      2.50837800000000
  H   -4.56866900000000      0.02679300000000      1.00457900000000
  H   24.06871200000000     -0.95017500000000      2.61484700000000
  H   24.28385900000000      0.02252700000000      1.11588000000000
  H   24.11161400000000      0.81333600000000      2.73078500000000
  O   19.71150000000000      2.06888300000000      7.61624400000000
  O   17.83025400000000      0.07189700000000      8.80516800000000
  O   1.82908500000000      0.06947300000000      8.86211400000000
  O   21.63174100000000      0.06993200000000      8.85132900000000
  C   6.10668300000000      0.47122000000000      9.02538200000000
  C   4.70665900000000      0.46013800000000      8.99312800000000
  C   13.59092000000000      0.47675400000000      8.95031300000000
  C   14.98963500000000      0.47054900000000      8.90542000000000
  H   6.61737700000000      0.87968300000000      9.89993500000000
  H   4.13528500000000      0.84667400000000      9.84104000000000
  H   13.08652800000000      0.88223200000000      9.83011400000000
  H   15.56774700000000      0.85626900000000      9.74888400000000
  Zn  -0.07161600000000      0.06261800000000      8.41702700000000
  Zn  19.73104100000000      0.06307700000000      8.40624100000000
  C   19.75153200000000      2.56418400000000      6.46163800000000
  C   17.18467700000000      0.01383300000000      7.69662500000000
  C   2.50704900000000      0.00931200000000      7.77439300000000
  C   22.29686500000000      0.01426200000000      7.76191100000000
  C   19.72928800000000      4.05875300000000      6.31773900000000
  C   6.88007700000000     -0.02959500000000      7.96058900000000
  C   4.01496900000000     -0.02370600000000      7.87312800000000
  C   23.79085700000000     -0.02236700000000      7.91167900000000
  C   12.81066100000000     -0.02849700000000      7.89282400000000
  C   15.67491000000000     -0.01221300000000      7.78048600000000
  O   -0.08871900000000     -2.01866200000000      7.66493500000000
  O   -0.09115700000000      2.06842400000000      7.62703000000000
  O   -1.97240000000000      0.07143700000000      8.81595400000000
  O   19.71393800000000     -2.01820300000000      7.65415000000000
  O   19.81144900000000      1.90271200000000      5.36983400000000
  O   17.71891000000000     -0.01950200000000      6.55245200000000
  O   2.00335800000000     -0.02069900000000      6.61593800000000
  O   21.80601300000000     -0.02024000000000      6.60515300000000
  C   6.17115600000000     -0.54700900000000      6.86006200000000
  C   8.39028500000000     -0.01243300000000      7.96992000000000
  C   4.77602500000000     -0.53057100000000      6.80860300000000
  C   13.51219100000000     -0.53967100000000      6.78467300000000
  C   11.30092100000000     -0.01821200000000      7.92881000000000
  C   14.90787100000000     -0.51855000000000      6.72098000000000
  C   -0.04505300000000     -2.53658600000000      6.52134800000000
  C   -0.04887600000000      2.56368200000000      6.47255800000000
  C   -2.60534900000000      0.01587700000000      7.70555800000000
  C   19.75556600000000     -2.53614600000000      6.51045200000000
  H   6.73394000000000     -0.96414500000000      6.02226600000000
  C   9.13086700000000     -0.79748800000000      8.88549500000000
  C   9.10860300000000      0.77753600000000      7.03901100000000
  H   4.25613700000000     -0.92067600000000      5.93076500000000
  H   12.94361600000000     -0.95872300000000      5.95192300000000
  C   10.58254800000000     -0.80218400000000      8.86324000000000
  C   10.56040200000000      0.77415800000000      7.01785200000000
  H   15.42164300000000     -0.90764800000000      5.83889400000000
  C   -0.06018600000000     -4.03461100000000      6.40801200000000
  O   0.01117200000000     -1.89929300000000      5.41305000000000
  O   0.00879400000000      1.90225300000000      5.38062000000000
  C   -0.06813800000000      4.05834300000000      6.32871700000000
  C   -4.10371300000000     -0.01905100000000      7.81408200000000
  O   -2.08374500000000     -0.01996100000000      6.56323800000000
  C   19.73722600000000     -4.03410100000000      6.39703200000000
  O   19.81382800000000     -1.89883400000000      5.40226400000000
  C   8.47400000000000     -1.63437700000000      9.84042800000000
  C   8.42909300000000      1.62407800000000      6.10802000000000
  C   11.26238900000000     -1.64511700000000      9.79661100000000
  C   11.21673500000000      1.61248400000000      6.06293000000000
  H   0.82470100000000      4.37542300000000      5.77096300000000
  H   -4.44179600000000      0.81702500000000      8.44220900000000
  H   7.38368300000000     -1.67219500000000      9.82656400000000
  C   9.17039700000000     -2.38297600000000     10.75059500000000
  H   7.34006800000000      1.66937300000000      6.15315200000000
  C   9.10236700000000      2.37695100000000      5.18389600000000
  C   10.58881200000000     -2.38946800000000     10.72737400000000
  H   12.35144600000000     -1.69162600000000      9.74820300000000
  C   10.52036800000000      2.36961500000000      5.15975700000000
  H   12.30699800000000      1.64713200000000      6.07080900000000
  H   8.63598200000000     -2.99047000000000     11.48480200000000
  H   8.55021300000000      2.99491000000000      4.47191000000000
  H   11.14114600000000     -3.00406600000000     11.44215200000000
  H   11.05447400000000      2.98195800000000      4.42944500000000
  Zn  0.00000000000000      0.00000000000000      5.81850000000000
  Zn  19.80265200000000      0.00045900000000      5.80771500000000
  H   -0.94243800000000      4.34640200000000      5.72714200000000
  H   -0.10134100000000      4.54575600000000      7.30920700000000
  H   0.83365600000000     -4.36114000000000      5.85732500000000
  H   -0.93357000000000     -4.33798100000000      5.81264300000000
  H   -0.09215100000000     -4.50131600000000      7.39864400000000
  H   19.69158600000000     -4.50065400000000      7.38718500000000
  H   18.87075600000000     -4.33489600000000      5.79049900000000
  H   20.63712700000000     -4.36330300000000      5.85777000000000
  H   19.67881600000000      4.54589500000000      7.29761000000000
  H   18.86443500000000      4.34398400000000      5.70152000000000
  H   20.63043000000000      4.37890400000000      5.77510400000000
  H   -4.39751300000000     -0.94690300000000      8.32687800000000
  H   -4.56866900000000      0.02679300000000      6.82307900000000
  H   24.06871200000000     -0.95017500000000      8.43334700000000
  H   24.28385900000000      0.02252700000000      6.93438000000000
  H   24.11161400000000      0.81333600000000      8.54928500000000
