# Supplementary material for: Exciton Coupling and Conformational Changes Impacting the Excited State Properties of Metal Organic Frameworks
Source: Molecules. 2020 Sep 15;25(18):4230. doi: 10.3390/molecules25184230 (PMC7570727; doi:10.3390/molecules25184230)
Supplement: Supplementary file 1 [file molecules-25-04230-s001.zip › cut_pwADBpw_4.xyz]

376
cut(pw-ADB-pw)4
  O      19.711500      2.068883      1.797744
  O      17.830254      0.071897      2.986668
  O       1.829085      0.069473      3.043614
  O      21.631741      0.069932      3.032829
  C       6.106683      0.471220      3.206882
  C       4.706659      0.460138      3.174628
  C      13.590920      0.476754      3.131813
  C      14.989635      0.470549      3.086920
  H       6.617377      0.879683      4.081435
  H       4.135285      0.846674      4.022540
  H      13.086528      0.882232      4.011614
  H      15.567747      0.856269      3.930384
  Zn     -0.071616      0.062618      2.598527
  Zn     19.731041      0.063077      2.587741
  C      19.751532      2.564184      0.643138
  C      17.184677      0.013833      1.878125
  C       2.507049      0.009312      1.955893
  C      22.296865      0.014262      1.943411
  C      19.729288      4.058753      0.499239
  C       6.880077     -0.029595      2.142089
  C       4.014969     -0.023706      2.054628
  C      23.790857     -0.022367      2.093179
  C      12.810661     -0.028497      2.074324
  C      15.674910     -0.012213      1.961986
  O      -0.088719     -2.018662      1.846435
  O      -0.091157      2.068424      1.808530
  O      -1.972400      0.071437      2.997454
  O      19.713938     -2.018203      1.835650
  O      19.811449      1.902712     -0.448666
  O      17.718910     -0.019502      0.733952
  O       2.003358     -0.020699      0.797438
  O      21.806013     -0.020240      0.786653
  C       6.171156     -0.547009      1.041562
  C       8.390285     -0.012433      2.151420
  C       4.776025     -0.530571      0.990103
  C      13.512191     -0.539671      0.966173
  C      11.300921     -0.018212      2.110310
  C      14.907871     -0.518550      0.902480
  C      -0.045053     -2.536586      0.702848
  C      -0.048876      2.563682      0.654058
  C      -2.605349      0.015877      1.887058
  C      19.755566     -2.536146      0.691952
  H       6.733940     -0.964145      0.203766
  C       9.130867     -0.797488      3.066995
  C       9.108603      0.777536      1.220511
  H       4.256137     -0.920676      0.112265
  H      12.943616     -0.958723      0.133423
  C      10.582548     -0.802184      3.044740
  C      10.560402      0.774158      1.199352
  H      15.421643     -0.907648      0.020394
  C      -0.060186     -4.034611      0.589512
  O       0.011172     -1.899293     -0.405450
  O       0.008794      1.902253     -0.437880
  C      -0.068138      4.058343      0.510217
  C      -4.103713     -0.019051      1.995582
  O      -2.083745     -0.019961      0.744738
  C      19.737226     -4.034101      0.578532
  O      19.813828     -1.898834     -0.416236
  C       8.474000     -1.634377      4.021928
  C       8.429093      1.624078      0.289520
  C      11.262389     -1.645117      3.978111
  C      11.216735      1.612484      0.244430
  H       0.824701      4.375423     -0.047537
  H      -4.441796      0.817025      2.623709
  H       7.383683     -1.672195      4.008064
  C       9.170397     -2.382976      4.932095
  H       7.340068      1.669373      0.334652
  C       9.102367      2.376951     -0.634604
  C      10.588812     -2.389468      4.908874
  H      12.351446     -1.691626      3.929703
  C      10.520368      2.369615     -0.658743
  H      12.306998      1.647132      0.252309
  H       8.635982     -2.990470      5.666302
  H       8.550213      2.994910     -1.346590
  H      11.141146     -3.004066      5.623652
  H      11.054474      2.981958     -1.389055
  Zn      0.000000      0.000000      0.000000
  Zn     19.802652      0.000459     -0.010785
  H      -0.942438      4.346402     -0.091358
  H      -0.101341      4.545756      1.490707
  H       0.833656     -4.361140      0.038825
  H      -0.933570     -4.337981     -0.005857
  H      -0.092151     -4.501316      1.580144
  H      19.691586     -4.500654      1.568685
  H      18.870756     -4.334896     -0.028001
  H      20.637127     -4.363303      0.039270
  H      19.678816      4.545895      1.479110
  H      18.864435      4.343984     -0.116980
  H      20.630430      4.378904     -0.043396
  H      -4.397513     -0.946903      2.508378
  H      -4.568669      0.026793      1.004579
  H      24.068712     -0.950175      2.614847
  H      24.283859      0.022527      1.115880
  H      24.111614      0.813336      2.730785
  O      19.711500      2.068883      7.616244
  O      17.830254      0.071897      8.805168
  O       1.829085      0.069473      8.862114
  O      21.631741      0.069932      8.851329
  C       6.106683      0.471220      9.025382
  C       4.706659      0.460138      8.993128
  C      13.590920      0.476754      8.950313
  C      14.989635      0.470549      8.905420
  H       6.617377      0.879683      9.899935
  H       4.135285      0.846674      9.841040
  H      13.086528      0.882232      9.830114
  H      15.567747      0.856269      9.748884
  Zn     -0.071616      0.062618      8.417027
  Zn     19.731041      0.063077      8.406241
  C      19.751532      2.564184      6.461638
  C      17.184677      0.013833      7.696625
  C       2.507049      0.009312      7.774393
  C      22.296865      0.014262      7.761911
  C      19.729288      4.058753      6.317739
  C       6.880077     -0.029595      7.960589
  C       4.014969     -0.023706      7.873128
  C      23.790857     -0.022367      7.911679
  C      12.810661     -0.028497      7.892824
  C      15.674910     -0.012213      7.780486
  O      -0.088719     -2.018662      7.664935
  O      -0.091157      2.068424      7.627030
  O      -1.972400      0.071437      8.815954
  O      19.713938     -2.018203      7.654150
  O      19.811449      1.902712      5.369834
  O      17.718910     -0.019502      6.552452
  O       2.003358     -0.020699      6.615938
  O      21.806013     -0.020240      6.605153
  C       6.171156     -0.547009      6.860062
  C       8.390285     -0.012433      7.969920
  C       4.776025     -0.530571      6.808603
  C      13.512191     -0.539671      6.784673
  C      11.300921     -0.018212      7.928810
  C      14.907871     -0.518550      6.720980
  C      -0.045053     -2.536586      6.521348
  C      -0.048876      2.563682      6.472558
  C      -2.605349      0.015877      7.705558
  C      19.755566     -2.536146      6.510452
  H       6.733940     -0.964145      6.022266
  C       9.130867     -0.797488      8.885495
  C       9.108603      0.777536      7.039011
  H       4.256137     -0.920676      5.930765
  H      12.943616     -0.958723      5.951923
  C      10.582548     -0.802184      8.863240
  C      10.560402      0.774158      7.017852
  H      15.421643     -0.907648      5.838894
  C      -0.060186     -4.034611      6.408012
  O       0.011172     -1.899293      5.413050
  O       0.008794      1.902253      5.380620
  C      -0.068138      4.058343      6.328717
  C      -4.103713     -0.019051      7.814082
  O      -2.083745     -0.019961      6.563238
  C      19.737226     -4.034101      6.397032
  O      19.813828     -1.898834      5.402264
  C       8.474000     -1.634377      9.840428
  C       8.429093      1.624078      6.108020
  C      11.262389     -1.645117      9.796611
  C      11.216735      1.612484      6.062930
  H       0.824701      4.375423      5.770963
  H      -4.441796      0.817025      8.442209
  H       7.383683     -1.672195      9.826564
  C       9.170397     -2.382976     10.750595
  H       7.340068      1.669373      6.153152
  C       9.102367      2.376951      5.183896
  C      10.588812     -2.389468     10.727374
  H      12.351446     -1.691626      9.748203
  C      10.520368      2.369615      5.159757
  H      12.306998      1.647132      6.070809
  H       8.635982     -2.990470     11.484802
  H       8.550213      2.994910      4.471910
  H      11.141146     -3.004066     11.442152
  H      11.054474      2.981958      4.429445
  Zn      0.000000      0.000000      5.818500
  Zn     19.802652      0.000459      5.807715
  H      -0.942438      4.346402      5.727142
  H      -0.101341      4.545756      7.309207
  H       0.833656     -4.361140      5.857325
  H      -0.933570     -4.337981      5.812643
  H      -0.092151     -4.501316      7.398644
  H      19.691586     -4.500654      7.387185
  H      18.870756     -4.334896      5.790499
  H      20.637127     -4.363303      5.857770
  H      19.678816      4.545895      7.297610
  H      18.864435      4.343984      5.701520
  H      20.630430      4.378904      5.775104
  H      -4.397513     -0.946903      8.326878
  H      -4.568669      0.026793      6.823079
  H      24.068712     -0.950175      8.433347
  H      24.283859      0.022527      6.934380
  H      24.111614      0.813336      8.549285
  O      19.711500      2.068883     13.434744
  O      17.830254      0.071897     14.623668
  O       1.829085      0.069473     14.680614
  O      21.631741      0.069932     14.669829
  C       6.106683      0.471220     14.843882
  C       4.706659      0.460138     14.811628
  C      13.590920      0.476754     14.768813
  C      14.989635      0.470549     14.723920
  H       6.617377      0.879683     15.718435
  H       4.135285      0.846674     15.659540
  H      13.086528      0.882232     15.648614
  H      15.567747      0.856269     15.567384
  Zn     -0.071616      0.062618     14.235527
  Zn     19.731041      0.063077     14.224741
  C      19.751532      2.564184     12.280138
  C      17.184677      0.013833     13.515125
  C       2.507049      0.009312     13.592893
  C      22.296865      0.014262     13.580411
  C      19.729288      4.058753     12.136239
  C       6.880077     -0.029595     13.779089
  C       4.014969     -0.023706     13.691628
  C      23.790857     -0.022367     13.730179
  C      12.810661     -0.028497     13.711324
  C      15.674910     -0.012213     13.598986
  O      -0.088719     -2.018662     13.483435
  O      -0.091157      2.068424     13.445530
  O      -1.972400      0.071437     14.634454
  O      19.713938     -2.018203     13.472650
  O      19.811449      1.902712     11.188334
  O      17.718910     -0.019502     12.370952
  O       2.003358     -0.020699     12.434438
  O      21.806013     -0.020240     12.423653
  C       6.171156     -0.547009     12.678562
  C       8.390285     -0.012433     13.788420
  C       4.776025     -0.530571     12.627103
  C      13.512191     -0.539671     12.603173
  C      11.300921     -0.018212     13.747310
  C      14.907871     -0.518550     12.539480
  C      -0.045053     -2.536586     12.339848
  C      -0.048876      2.563682     12.291058
  C      -2.605349      0.015877     13.524058
  C      19.755566     -2.536146     12.328952
  H       6.733940     -0.964145     11.840766
  C       9.130867     -0.797488     14.703995
  C       9.108603      0.777536     12.857511
  H       4.256137     -0.920676     11.749265
  H      12.943616     -0.958723     11.770423
  C      10.582548     -0.802184     14.681740
  C      10.560402      0.774158     12.836352
  H      15.421643     -0.907648     11.657394
  C      -0.060186     -4.034611     12.226512
  O       0.011172     -1.899293     11.231550
  O       0.008794      1.902253     11.199120
  C      -0.068138      4.058343     12.147217
  C      -4.103713     -0.019051     13.632582
  O      -2.083745     -0.019961     12.381738
  C      19.737226     -4.034101     12.215532
  O      19.813828     -1.898834     11.220764
  C       8.474000     -1.634377     15.658928
  C       8.429093      1.624078     11.926520
  C      11.262389     -1.645117     15.615111
  C      11.216735      1.612484     11.881430
  H       0.824701      4.375423     11.589463
  H      -4.441796      0.817025     14.260709
  H       7.383683     -1.672195     15.645064
  C       9.170397     -2.382976     16.569095
  H       7.340068      1.669373     11.971652
  C       9.102367      2.376951     11.002396
  C      10.588812     -2.389468     16.545874
  H      12.351446     -1.691626     15.566703
  C      10.520368      2.369615     10.978257
  H      12.306998      1.647132     11.889309
  H       8.635982     -2.990470     17.303302
  H       8.550213      2.994910     10.290410
  H      11.141146     -3.004066     17.260652
  H      11.054474      2.981958     10.247945
  Zn      0.000000      0.000000     11.637000
  Zn     19.802652      0.000459     11.626215
  H      -0.942438      4.346402     11.545642
  H      -0.101341      4.545756     13.127707
  H       0.833656     -4.361140     11.675825
  H      -0.933570     -4.337981     11.631143
  H      -0.092151     -4.501316     13.217144
  H      19.691586     -4.500654     13.205685
  H      18.870756     -4.334896     11.608999
  H      20.637127     -4.363303     11.676270
  H      19.678816      4.545895     13.116110
  H      18.864435      4.343984     11.520020
  H      20.630430      4.378904     11.593604
  H      -4.397513     -0.946903     14.145378
  H      -4.568669      0.026793     12.641579
  H      24.068712     -0.950175     14.251847
  H      24.283859      0.022527     12.752880
  H      24.111614      0.813336     14.367785
  O      19.711500      2.068883     19.253244
  O      17.830254      0.071897     20.442168
  O       1.829085      0.069473     20.499114
  O      21.631741      0.069932     20.488329
  C       6.106683      0.471220     20.662382
  C       4.706659      0.460138     20.630128
  C      13.590920      0.476754     20.587313
  C      14.989635      0.470549     20.542420
  H       6.617377      0.879683     21.536935
  H       4.135285      0.846674     21.478040
  H      13.086528      0.882232     21.467114
  H      15.567747      0.856269     21.385884
  Zn     -0.071616      0.062618     20.054027
  Zn     19.731041      0.063077     20.043241
  C      19.751532      2.564184     18.098638
  C      17.184677      0.013833     19.333625
  C       2.507049      0.009312     19.411393
  C      22.296865      0.014262     19.398911
  C      19.729288      4.058753     17.954739
  C       6.880077     -0.029595     19.597589
  C       4.014969     -0.023706     19.510128
  C      23.790857     -0.022367     19.548679
  C      12.810661     -0.028497     19.529824
  C      15.674910     -0.012213     19.417486
  O      -0.088719     -2.018662     19.301935
  O      -0.091157      2.068424     19.264030
  O      -1.972400      0.071437     20.452954
  O      19.713938     -2.018203     19.291150
  O      19.811449      1.902712     17.006834
  O      17.718910     -0.019502     18.189452
  O       2.003358     -0.020699     18.252938
  O      21.806013     -0.020240     18.242153
  C       6.171156     -0.547009     18.497062
  C       8.390285     -0.012433     19.606920
  C       4.776025     -0.530571     18.445603
  C      13.512191     -0.539671     18.421673
  C      11.300921     -0.018212     19.565810
  C      14.907871     -0.518550     18.357980
  C      -0.045053     -2.536586     18.158348
  C      -0.048876      2.563682     18.109558
  C      -2.605349      0.015877     19.342558
  C      19.755566     -2.536146     18.147452
  H       6.733940     -0.964145     17.659266
  C       9.130867     -0.797488     20.522495
  C       9.108603      0.777536     18.676011
  H       4.256137     -0.920676     17.567765
  H      12.943616     -0.958723     17.588923
  C      10.582548     -0.802184     20.500240
  C      10.560402      0.774158     18.654852
  H      15.421643     -0.907648     17.475894
  C      -0.060186     -4.034611     18.045012
  O       0.011172     -1.899293     17.050050
  O       0.008794      1.902253     17.017620
  C      -0.068138      4.058343     17.965717
  C      -4.103713     -0.019051     19.451082
  O      -2.083745     -0.019961     18.200238
  C      19.737226     -4.034101     18.034032
  O      19.813828     -1.898834     17.039264
  C       8.474000     -1.634377     21.477428
  C       8.429093      1.624078     17.745020
  C      11.262389     -1.645117     21.433611
  C      11.216735      1.612484     17.699930
  H       0.824701      4.375423     17.407963
  H      -4.441796      0.817025     20.079209
  H       7.383683     -1.672195     21.463564
  C       9.170397     -2.382976     22.387595
  H       7.340068      1.669373     17.790152
  C       9.102367      2.376951     16.820896
  C      10.588812     -2.389468     22.364374
  H      12.351446     -1.691626     21.385203
  C      10.520368      2.369615     16.796757
  H      12.306998      1.647132     17.707809
  H       8.635982     -2.990470     23.121802
  H       8.550213      2.994910     16.108910
  H      11.141146     -3.004066     23.079152
  H      11.054474      2.981958     16.066445
  Zn      0.000000      0.000000     17.455500
  Zn     19.802652      0.000459     17.444715
  H      -0.942438      4.346402     17.364142
  H      -0.101341      4.545756     18.946207
  H       0.833656     -4.361140     17.494325
  H      -0.933570     -4.337981     17.449643
  H      -0.092151     -4.501316     19.035644
  H      19.691586     -4.500654     19.024185
  H      18.870756     -4.334896     17.427499
  H      20.637127     -4.363303     17.494770
  H      19.678816      4.545895     18.934610
  H      18.864435      4.343984     17.338520
  H      20.630430      4.378904     17.412104
  H      -4.397513     -0.946903     19.963878
  H      -4.568669      0.026793     18.460079
  H      24.068712     -0.950175     20.070347
  H      24.283859      0.022527     18.571380
  H      24.111614      0.813336     20.186285
