# Supplementary material for: Exciton Coupling and Conformational Changes Impacting the Excited State Properties of Metal Organic Frameworks
Source: Molecules. 2020 Sep 15;25(18):4230. doi: 10.3390/molecules25184230 (PMC7570727; doi:10.3390/molecules25184230)
Supplement: Supplementary file 1 [file molecules-25-04230-s001.zip › DPA_gas_s0.xyz]

44
DPA gas phase ground state
  C   10.64294979400432      3.61579266513956      0.67172686024084
  C   11.33033739537911      2.44472173904309      0.58524341247327
  C   10.65271375108944      1.19467262830685      0.50417979447775
  C   9.21742725449090      1.19423982015923      0.51169921358817
  C   8.53991059322985      2.44386725521349      0.59989667764330
  C   9.22743417745345      3.61536550970232      0.67915506588102
  C   11.35171202102947     -0.01568095039851      0.40872775194971
  C   10.65246247182778     -1.22646049442987      0.32060843484319
  C   9.21717758263999     -1.22689046585692      0.32811510859092
  C   8.51817922463145     -0.01652589149740      0.42354653133362
  C   11.32996958370915     -2.47609124318933      0.23245210445093
  C   10.64243768631942     -3.64758946825726      0.15320628382072
  C   9.22692678847951     -3.64800803798118      0.16057673262454
  C   8.53954431652199     -2.47692730900877      0.24701882120881
  C   7.03316262121223     -0.01697398755364      0.43152523824781
  C   6.33110083287604      0.02147462547313      1.63329713634670
  C   4.94383565315946      0.02063347313348      1.64141347246609
  C   4.24057465075018     -0.01781324519891      0.44617369928402
  C   4.93140632518649     -0.05582453874188     -0.75652537044757
  C   6.31854526174493     -0.05582571304646     -0.76303743978580
  H   3.15653810655302     -0.01816900774205      0.45116597449835
  C   12.83672578216940     -0.01524036308984      0.40044012454815
  C   13.55199039079607      0.02401988699714      1.59446710696895
  C   14.93921038577785      0.02401658315547      1.58726379600224
  C   15.62929844055872     -0.01440701802022      0.38428132701035
  C   14.92530330814244     -0.05327428567450     -0.81064642851227
  C   13.53812941914148     -0.05411422142144     -0.80183743035526
  H   16.71332782549763     -0.01408024897641      0.37786798066745
  H   6.88219013237732      0.05173327197680      2.56690315022932
  H   4.41100610523433      0.04931280852608      2.58525421598799
  H   13.01109494965598      0.05423036689224      2.53401719705552
  H   15.48258083325605      0.05331434489955      2.52505813033883
  H   6.86012526065735     -0.08571602697195     -1.70219865831561
  H   4.38827257581385     -0.08479092661299     -1.69446900792199
  H   12.98633603191426     -0.08469875463572     -1.73501182467111
  H   15.45792737960219     -0.08227303028852     -1.75459527948900
  H   7.45653614540643     -2.47993640622305      0.25785340384557
  H   7.45684583684515      2.44615873997828      0.60034420940999
  H   12.41303346285839     -2.47840253059105      0.23200794832538
  H   12.41334420939429      2.44773509038417      0.57432138361591
  H   8.68994231815372     -4.58791067505210      0.10077414147823
  H   8.69054501912800      4.55494750316348      0.74457352562305
  H   11.17932582542636     -4.58717514104923      0.08783013358408
  H   11.17992626990452      4.55570066936483      0.73151835083784
