# Supplementary material for: Exciton Coupling and Conformational Changes Impacting the Excited State Properties of Metal Organic Frameworks
Source: Molecules. 2020 Sep 15;25(18):4230. doi: 10.3390/molecules25184230 (PMC7570727; doi:10.3390/molecules25184230)
Supplement: Supplementary file 1 [file molecules-25-04230-s001.zip › opt_pwADBpw_1.xyz]

94
opt(pw-ADB-pw)1 
  O   19.79848392072336      1.89030796611662      0.27620293491668
  O   17.86464772339191      0.01734282205527      1.43802429804182
  O   1.97679719135895      0.01394139384193      1.46180430112391
  O   21.70337347570695      0.02205535503943      1.56486999035080
  C   6.23147458780022      0.02048444019248      1.63346000563515
  C   4.83320279534076      0.01952282526553      1.61761029209191
  C   13.64150768829756      0.02347523008487      1.58265960666807
  C   15.03867326570970      0.02308903535826      1.56234879400824
  H   6.75730871777001      0.04949817334143      2.59125886309958
  H   4.26985791048405      0.04773469251127      2.55306143136839
  H   13.11820798229235      0.05248380716051      2.54184753336945
  H   15.60520957016101      0.05131290096693      2.49564418719487
  Zn  0.01183600374244      0.00745999902703      1.11461390553390
  Zn  19.81503699936363      0.00746000000569      1.11461395267584
  C   19.78885949299433      2.44762871752620     -0.84979122713001
  C   17.25437397682963     -0.01511144534478      0.32321979568665
  C   2.61549859590020     -0.01841232090371      0.36577521525038
  C   22.33477747322868     -0.00810218409351      0.46715828563110
  C   19.67700311514760      3.94238286576361     -0.90598037434587
  C   6.97998225013507     -0.01694470462533      0.44390784161026
  C   4.12596691402426     -0.01796817208768      0.40803970478428
  C   23.83474949436618      0.00634063814974      0.51324013287136
  C   12.88983354219082     -0.01434783704850      0.39537077320276
  C   15.74354446681031     -0.01446832159522      0.35092301086094
  O   0.06513974995936     -1.92034327452243      0.39317334020878
  O   0.07286540682284      1.88973513842087      0.28421908511913
  O   -1.88965915004012      0.01893186568050      1.50650184751737
  O   19.79831801016920     -1.91849021881245      0.38516431163557
  O   19.84041517885671      1.81552053024088     -1.94620322964415
  O   17.84238998247220     -0.04769929681879     -0.78711150248770
  O   2.05878487106884     -0.05117047973328     -0.76217724801591
  O   21.77890066741177     -0.04279094871998     -0.65948213890912
  C   6.26220856252430     -0.05493997310906     -0.76407570710543
  C   8.48845317001460     -0.01682988286368      0.45003444024302
  C   4.86613667252068     -0.05476123494756     -0.78250696471239
  C   13.60426228009979     -0.05236284831032     -0.81487553633546
  C   11.38153049962262     -0.01528599411148      0.41846168171185
  C   15.00137038565860     -0.05198259376871     -0.83774883219496
  C   0.08709376752704     -2.54362852281756     -0.69833598971539
  C   0.09585560286377      2.45032439957100     -0.84075448521643
  C   -2.46535546767399     -0.01562062111105      0.37745058835142
  C   19.78933593779131     -2.54015727667520     -0.70689160492263
  H   6.81245975701429     -0.08340870214902     -1.70804597300934
  C   9.20959488241525     -1.22770350056606      0.35323292208247
  C   9.21017487496424      1.19450175841350      0.53485068607380
  H   4.32521148201040     -0.08363314641267     -1.73081373867319
  H   13.05134925465864     -0.08143055130418     -1.75729492716083
  C   10.65976381176363     -1.22691335978923      0.33742906201628
  C   10.66042551303002      1.19524593744139      0.51926186515961
  H   15.53987974575416     -0.08046986367985     -1.78772803176745
  C   0.15048347794975     -4.04205803554792     -0.65698025442345
  O   0.08299240167126     -1.97832592566407     -1.83099591706831
  O   0.08866300471608      1.82165836785957     -1.93950878414329
  C   0.16681332022709      3.94823412721097     -0.88563389162588
  C   -3.96564461311200     -0.03651295785099      0.34868184643401
  O   -1.85065918577297     -0.04379871645970     -0.71764894330271
  C   19.68267874033319     -4.03592323700910     -0.67230908016988
  O   19.84073804393327     -1.97258230176326     -1.83780755546925
  C   8.53401675356780     -2.48571365144521      0.27448566516601
  C   8.53503406493332      2.45183975378006      0.62691023896991
  C   11.33494786158574     -2.48424049782072      0.24551293881099
  C   11.33596566856388      2.45333124919971      0.59710965275227
  H   1.20539804441899      4.24805143211906     -0.67619368331714
  H   -4.38281344411411      0.09438617861868      1.35324147636312
  H   7.44233075911263     -2.48927789851910      0.29069331302716
  C   9.22412478098897     -3.66431203633335      0.18447808499455
  H   7.44323690015997      2.45412917099908      0.63322110797528
  C   9.22559679925816      3.63110136561047      0.70346411459464
  C   10.64441065115416     -3.66359302197223      0.16992774305871
  H   12.42674135219908     -2.48643881409993      0.23924353486570
  C   10.64590716700087      3.63183699053106      0.68851261015300
  H   12.42764277472232      2.45684212692548      0.58042515242902
  H   8.68177528593809     -4.61113950076988      0.12675423696638
  H   8.68358662118297      4.57731903068744      0.77310258061294
  H   11.18642931783193     -4.60987891303726      0.10130603221616
  H   11.18826215520817      4.57864826436272      0.74642324880516
  Zn  0.08486699859810     -0.06649999852624     -1.48364590307825
  Zn  19.88806499645974     -0.06649999950452     -1.48364595020672
  H   -0.11861911564429      4.32446416916258     -1.87469285703224
  H   -0.46712225539763      4.37787822230568     -0.09935038570832
  H   1.17687701209865     -4.33423385348849     -0.38618485013728
  H   -0.09929755656725     -4.47309256539509     -1.63308539536107
  H   -0.51738661044623     -4.42269496100152      0.12679251906757
  H   20.29284947086481     -4.43659431654989      0.14740362075323
  H   18.63389596577272     -4.29838882217369     -0.46345995437596
  H   19.97429793844449     -4.47269658451860     -1.63421993337712
  H   20.20186466383704      4.39456431277283     -0.05530529773363
  H   18.61099414867469      4.20644644295644     -0.82350926970790
  H   20.05811404457570      4.32612595282991     -1.85955885169111
  H   -4.29560495096342     -0.99869569614059     -0.07048846640834
  H   -4.32682862067395      0.75122918513445     -0.32699999155750
  H   24.19922656201298     -0.02831540812320      1.54572604927626
  H   24.22186047767745     -0.84663476592831     -0.06179840850101
  H   24.19437696257699      0.91986654762432      0.01719153277733
