# Supplementary material for: Exciton Coupling and Conformational Changes Impacting the Excited State Properties of Metal Organic Frameworks
Source: Molecules. 2020 Sep 15;25(18):4230. doi: 10.3390/molecules25184230 (PMC7570727; doi:10.3390/molecules25184230)
Supplement: Supplementary file 1 [file molecules-25-04230-s001.zip › S1cut_pwADBpw_1.xyz]

94
S1,cut(pw-ADB-pw)1
  O      19.711500      2.068883      1.797744
  O      17.830254      0.071897      2.986668
  O       1.829085      0.069473      3.043614
  O      21.631741      0.069932      3.032829
  C       6.083557      0.341392      3.278138
  C       4.688512      0.340621      3.227965
  C      13.612901      0.356614      3.199530
  C      15.006699      0.359744      3.137944
  H       6.574645      0.672744      4.192846
  H       4.103215      0.664639      4.092419
  H      13.127248      0.692875      4.115789
  H      15.598244      0.688443      3.996120
  Zn     -0.071616      0.062618      2.598527
  Zn     19.731041      0.063077      2.587741
  C      19.727072      2.562781      0.641937
  C      17.178013      0.008634      1.877365
  C       2.513874      0.004225      1.955053
  C      22.296400      0.012011      1.942232
  C      19.619976      4.053569      0.495261
  C       6.889546     -0.046415      2.184541
  C       4.008420     -0.038030      2.059787
  C      23.790695     -0.031529      2.092547
  C      12.800739     -0.044516      2.115983
  C      15.680528     -0.026612      1.968013
  O      -0.088719     -2.018662      1.846435
  O      -0.091157      2.068424      1.808530
  O      -1.972400      0.071437      2.997454
  O      19.713938     -2.018204      1.835650
  O      19.811449      1.902712     -0.448666
  O      17.718910     -0.019502      0.733952
  O       2.003358     -0.020699      0.797439
  O      21.806013     -0.020240      0.786653
  C       6.182419     -0.455142      1.031609
  C       8.386335     -0.016667      2.214291
  C       4.790769     -0.442390      0.964075
  C      13.500276     -0.458264      0.960379
  C      11.303736     -0.023461      2.170579
  C      14.892739     -0.440426      0.881085
  C      -0.026341     -2.536029      0.703239
  C      -0.028823      2.563109      0.654690
  C      -2.604837      0.014197      1.885937
  C      19.732010     -2.534932      0.690587
  H       6.756912     -0.789365      0.165498
  C       9.128671     -0.801089      3.150334
  C       9.108047      0.768003      1.252586
  H       4.284450     -0.769777      0.053356
  H      12.920335     -0.802463      0.101973
  C      10.585200     -0.805392      3.127279
  C      10.558593      0.762740      1.229174
  H      15.392896     -0.772085     -0.031737
  C       0.020580     -4.033849      0.592341
  O       0.011172     -1.899293     -0.405450
  O       0.008794      1.902253     -0.437880
  C       0.014103      4.057801      0.512667
  C      -4.103608     -0.025608      1.994831
  O      -2.083745     -0.019961      0.744738
  C      19.629410     -4.029383      0.575031
  O      19.813828     -1.898834     -0.416236
  C       8.484228     -1.655734      4.085775
  C       8.438391      1.610192      0.326957
  C      11.253506     -1.663839      4.042441
  C      11.204495      1.602406      0.284265
  H       0.975248      4.338894      0.057467
  H      -4.444839      0.804428      2.629133
  H       7.395366     -1.725259      4.048664
  C       9.180313     -2.435680      4.998360
  H       7.349876      1.668395      0.374503
  C       9.109316      2.371805     -0.616297
  C      10.581365     -2.440187      4.975939
  H      12.340341     -1.739425      3.971354
  C      10.509473      2.367483     -0.638125
  H      12.294077      1.654454      0.298477
  H       8.634531     -3.077863      5.694778
  H       8.546581      2.982965     -1.326145
  H      11.144860     -3.085249      5.655421
  H      11.053776      2.975233     -1.365050
  Zn      0.000000      0.000000      0.000000
  Zn     19.802652      0.000459     -0.010785
  H      -0.776192      4.378317     -0.180666
  H      -0.100204      4.547570      1.485908
  H       0.990464     -4.322278      0.160634
  H      -0.756574     -4.371237     -0.107690
  H      -0.108431     -4.503005      1.573937
  H      19.759315     -4.506858      1.552621
  H      18.634296     -4.274288      0.173397
  H      20.369617     -4.397128     -0.148330
  H      19.734119      4.551855      1.464303
  H      18.630838      4.286269      0.072392
  H      20.370340      4.408658     -0.224049
  H      -4.394107     -0.958833      2.499848
  H      -4.568397      0.025366      1.003981
  H      24.064329     -0.968524      2.600014
  H      24.283957      0.024227      1.115908
  H      24.115055      0.793561      2.741873
