# Supplementary material for: Exciton Coupling and Conformational Changes Impacting the Excited State Properties of Metal Organic Frameworks
Source: Molecules. 2020 Sep 15;25(18):4230. doi: 10.3390/molecules25184230 (PMC7570727; doi:10.3390/molecules25184230)
Supplement: Supplementary file 1 [file molecules-25-04230-s001.zip › S1_pwADBpw_4.xyz]

376
S1(pw-ADB-pw)4
  O      19.711501      2.068856      7.616175
  O      17.830279      0.071897      8.805083
  O       1.829329      0.069473      8.862028
  O      21.631715      0.069932      8.851244
  C       6.120808      0.544550      8.970991
  C       4.720593      0.524496      8.954021
  C      13.577190      0.546713      8.896509
  C      14.976205      0.531689      8.866981
  H       6.637972      0.988799      9.825144
  H       4.157488      0.936342      9.795273
  H      13.065996      0.987012      9.756312
  H      15.545838      0.941732      9.704476
  Zn     -0.071345      0.062618      8.416947
  Zn     19.731041      0.063077      8.406161
  C      19.755894      2.564570      6.459825
  C      17.189108      0.021611      7.693693
  C       2.502922      0.017197      7.771339
  C      22.297356      0.012704      7.760899
  C      19.735729      4.058875      6.316555
  C       6.878027      0.023527      7.902513
  C       4.019107      0.001802      7.857859
  C      23.790813     -0.036013      7.909569
  C      12.813148      0.023377      7.834093
  C      15.671620      0.012598      7.764833
  O      -0.088448     -2.018634      7.664866
  O      -0.090886      2.068396      7.626961
  O      -1.972104      0.071437      8.815868
  O      19.713937     -2.018175      7.654080
  O      19.811449      1.902686      5.369796
  O      17.718939     -0.019501      6.552399
  O       2.003601     -0.020698      6.615883
  O      21.805985     -0.020239      6.605099
  C       6.164643     -0.520507      6.817686
  C       8.382436      0.038356      7.895956
  C       4.768426     -0.520677      6.792952
  C      13.519670     -0.511057      6.739885
  C      11.308962      0.031277      7.854649
  C      14.916588     -0.504778      6.702334
  C      -0.051300     -2.536905      6.519198
  C      -0.057067      2.563823      6.470148
  C      -2.605554      0.015298      7.704514
  C      19.757366     -2.536583      6.508633
  H       6.718715     -0.951084      5.980915
  C       9.134157     -0.704030      8.857055
  C       9.109704      0.763569      6.909841
  H       4.242319     -0.928549      5.927266
  H      12.959675     -0.938545      5.905570
  C      10.579893     -0.708639      8.835815
  C      10.558197      0.758094      6.887758
  H      15.437066     -0.909898      5.831725
  C      -0.091316     -4.034067      6.405356
  O       0.011442     -1.899266      5.413011
  O       0.009064      1.902228      5.380582
  C      -0.112700      4.057176      6.326230
  C      -4.103587     -0.025439      7.812088
  O      -2.083447     -0.019960      6.563185
  C      19.730259     -4.034085      6.395814
  O      19.813826     -1.898807      5.402226
  C       8.478957     -1.504960      9.821616
  C       8.433143      1.530818      5.931147
  C      11.256677     -1.520912      9.775477
  C      11.210929      1.513695      5.884119
  H       0.682267      4.387688      5.643761
  H      -4.444747      0.775542      8.482290
  H       7.390446     -1.558705      9.794618
  C       9.178684     -2.231699     10.770311
  H       7.346080      1.590465      5.977100
  C       9.109673      2.190159      4.916694
  C      10.579732     -2.240871     10.746040
  H      12.342988     -1.588583      9.711963
  C      10.509074      2.180443      4.892128
  H      12.299479      1.558902      5.892612
  H       8.638956     -2.814665     11.519300
  H       8.551423      2.717887      4.141981
  H      11.137105     -2.832210     11.475261
  H      11.047544      2.697746      4.096655
  Zn      0.000270      0.000001      5.818456
  Zn     19.802652      0.000460      5.807671
  H      -1.071510      4.325437      5.857729
  H      -0.023804      4.548937      7.301158
  H       0.748250     -4.372354      5.782053
  H      -1.015386     -4.321659      5.882380
  H      -0.056165     -4.503427      7.394628
  H      19.783980     -4.502504      7.384709
  H      18.800548     -4.330043      5.887458
  H      20.562792     -4.365616      5.759818
  H      19.752494      4.547831      7.296675
  H      18.830301      4.346631      5.762244
  H      20.596121      4.374096      5.709623
  H      -4.394472     -0.980508      8.274688
  H      -4.567855      0.066195      6.823948
  H      24.064355     -1.008451      8.346172
  H      24.283916      0.085625      6.938823
  H      24.115224      0.739209      8.616980
  O      19.711501      2.068856     13.434517
  O      17.830279      0.071897     14.623423
  O       1.829329      0.069473     14.680369
  O      21.631715      0.069932     14.669584
  C       6.154544      0.269340     14.789994
  C       4.753796      0.286810     14.802069
  C      13.546882      0.267739     14.721929
  C      14.946487      0.287813     14.720809
  H       6.697755      0.561380     15.692484
  H       4.219029      0.583947     15.707254
  H      13.011006      0.548378     15.632394
  H      15.490383      0.574652     15.623679
  Zn     -0.071345      0.062618     14.235288
  Zn     19.731041      0.063077     14.224503
  C      19.757572      2.565247     12.278762
  C      17.186786      0.007640     13.514189
  C       2.505168      0.002945     13.591940
  C      22.298047      0.015651     13.579932
  C      19.755859      4.059494     12.134740
  C       6.881109     -0.107544     13.644484
  C       4.016460     -0.052395     13.659479
  C      23.792778     -0.028064     13.721414
  C      12.811185     -0.100397     13.579584
  C      15.675021     -0.039898     13.568849
  O      -0.088448     -2.018634     13.483207
  O      -0.090886      2.068396     13.445303
  O      -1.972103      0.071437     14.634209
  O      19.713937     -2.018175     13.472422
  O      19.811449      1.902686     11.188137
  O      17.718939     -0.019501     12.370740
  O       2.003601     -0.020698     12.434224
  O      21.805985     -0.020239     12.423439
  C       6.126109     -0.472837     12.516063
  C       8.390786     -0.121255     13.607133
  C       4.732444     -0.437949     12.516388
  C      13.556970     -0.449363     12.439623
  C      11.301280     -0.121138     13.568831
  C      14.951554     -0.412020     12.427169
  C      -0.053622     -2.537409     12.337532
  C      -0.058486      2.564475     12.288883
  C      -2.606529      0.017771     13.523310
  C      19.760260     -2.537145     12.327270
  H       6.648255     -0.782356     11.610823
  C       9.129915     -1.063606     14.363538
  C       9.109357      0.790528     12.795076
  H       4.174544     -0.714579     11.619230
  H      13.027025     -0.750170     11.536345
  C      10.581664     -1.063701     14.344340
  C      10.561742      0.790061     12.775239
  H      15.503000     -0.679862     11.523077
  C      -0.110509     -4.033787     12.222752
  O       0.011442     -1.899266     11.231352
  O       0.009064      1.902228     11.198923
  C      -0.126272      4.057120     12.144892
  C      -4.105304     -0.018081     13.624751
  O      -2.083447     -0.019960     12.381525
  C      19.756531     -4.034692     12.212821
  O      19.813826     -1.898807     11.220566
  C       8.467337     -2.067223     15.137016
  C       8.428675      1.751373     11.982865
  C      11.263299     -2.068852     15.099097
  C      11.220464      1.749666     11.943608
  H       0.603429      4.390096     11.394885
  H      -4.448721      0.781049     14.296019
  H       7.376280     -2.082988     15.141960
  C       9.165387     -3.006550     15.848063
  H       7.339163      1.788295     12.029224
  C       9.104650      2.620499     11.168523
  C      10.583445     -3.007570     15.828458
  H      12.354009     -2.086704     15.074435
  C      10.523030      2.619545     11.148498
  H      12.310797      1.785989     11.959852
  H       8.628935     -3.763942     16.424350
  H       8.552205      3.334158     10.552643
  H      11.134458     -3.766178     16.389202
  H      11.058868      3.331271     10.515978
  Zn      0.000270      0.000001     11.636798
  Zn     19.802652      0.000460     11.626012
  H      -1.125407      4.320642     11.765498
  H       0.041416      4.552263     13.107775
  H       0.657649     -4.378072     11.517125
  H      -1.087179     -4.311444     11.798203
  H       0.014058     -4.507866     13.202592
  H      19.690613     -4.504982     13.199964
  H      18.910747     -4.342723     11.581548
  H      20.673819     -4.354217     11.697320
  H      19.665975      4.549300     13.110371
  H      18.927857      4.355164     11.474915
  H      20.687265      4.367919     11.637850
  H      -4.403460     -0.974325     14.080439
  H      -4.564650      0.079417     12.634887
  H      24.074737     -1.004744     14.143234
  H      24.280064      0.106564     12.749431
  H      24.120261      0.740071     14.435060
  O      19.711501      2.068883      1.797744
  O      17.830253      0.071897      2.986668
  O       1.829085      0.069473      3.043614
  O      21.631741      0.069932      3.032829
  C       6.084625      0.349390      3.273989
  C       4.689480      0.348467      3.224942
  C      13.612724      0.357999      3.198831
  C      15.006544      0.361940      3.137219
  H       6.576615      0.684393      4.186864
  H       4.104982      0.674789      4.089069
  H      13.126747      0.694014      4.114977
  H      15.597750      0.691039      3.995473
  Zn     -0.071616      0.062618      2.598527
  Zn     19.731041      0.063077      2.587741
  C      19.733049      2.562948      0.641436
  C      17.178136      0.009554      1.877250
  C       2.513817      0.005144      1.954885
  C      22.296359      0.012115      1.942444
  C      19.623195      4.054653      0.506261
  C       6.889750     -0.039246      2.180054
  C       4.008530     -0.035211      2.058976
  C      23.790483     -0.039607      2.091358
  C      12.800786     -0.043907      2.115445
  C      15.680534     -0.025031      1.967689
  O      -0.088719     -2.018662      1.846435
  O      -0.091157      2.068424      1.808530
  O      -1.972400      0.071437      2.997454
  O      19.713937     -2.018204      1.835650
  O      19.811450      1.902712     -0.448666
  O      17.718911     -0.019502      0.733952
  O       2.003358     -0.020699      0.797439
  O      21.806014     -0.020240      0.786653
  C       6.181820     -0.452760      1.029443
  C       8.386705     -0.011734      2.209436
  C       4.790090     -0.442674      0.963844
  C      13.500413     -0.456432      0.959556
  C      11.303707     -0.020930      2.169054
  C      14.892920     -0.439103      0.880696
  C      -0.029459     -2.536017      0.702784
  C      -0.035847      2.563144      0.654071
  C      -2.604854      0.015385      1.886022
  C      19.735190     -2.534938      0.689989
  H       6.755776     -0.789555      0.163972
  C       9.127185     -0.795760      3.146974
  C       9.109870      0.771400      1.247657
  H       4.283087     -0.771087      0.053855
  H      12.920485     -0.802073      0.101710
  C      10.583753     -0.801360      3.125613
  C      10.560495      0.764929      1.226057
  H      15.393262     -0.768240     -0.032973
  C       0.031189     -4.033742      0.597844
  O       0.011172     -1.899293     -0.405450
  O       0.008794      1.902253     -0.437880
  C       0.011442      4.058119      0.516885
  C      -4.103621     -0.025892      1.993950
  O      -2.083745     -0.019961      0.744738
  C      19.624103     -4.029691      0.585729
  O      19.813827     -1.898834     -0.416236
  C       8.480807     -1.645308      4.085701
  C       8.442231      1.615272      0.322093
  C      11.250216     -1.660449      4.041487
  C      11.208424      1.599784      0.278289
  H       1.051083      4.347778      0.298989
  H      -4.444755      0.771577      2.668345
  H       7.391767     -1.712518      4.048653
  C       9.175296     -2.426023      4.998832
  H       7.353801      1.675417      0.368846
  C       9.114897      2.372576     -0.623373
  C      10.576369     -2.434112      4.975977
  H      12.336915     -1.738337      3.970485
  C      10.515084      2.364314     -0.645796
  H      12.298253      1.647911      0.291033
  H       8.628121     -3.063979      5.698026
  H       8.553705      2.985824     -1.332647
  H      11.138409     -3.080234      5.655651
  H      11.060661      2.967720     -1.375381
  Zn     -0.000000     -0.000000      0.000000
  Zn     19.802653      0.000459     -0.010785
  H      -0.603404      4.375082     -0.335540
  H      -0.311117      4.544449      1.444494
  H       1.080422     -4.320013      0.425671
  H      -0.550754     -4.374789     -0.268046
  H      -0.318754     -4.501944      1.525036
  H      20.049856     -4.507869      1.476250
  H      18.553605     -4.284113      0.537255
  H      20.103301     -4.389536     -0.332711
  H      20.044412      4.551524      1.388561
  H      18.553075      4.308099      0.445452
  H      20.107490      4.394279     -0.417183
  H      -4.394322     -0.983668      2.451105
  H      -4.568339      0.070855      1.006425
  H      24.062577     -1.017134      2.517487
  H      24.284200      0.090906      1.121981
  H      24.115906      0.727924      2.806612
  O      19.711771      2.068912     -4.020731
  O      17.830497      0.071898     -2.831792
  O       1.829110      0.069474     -2.774844
  O      21.632037      0.069933     -2.785630
  C       6.069183      0.557625     -2.519886
  C       4.671879      0.492885     -2.581962
  C      13.629523      0.559922     -2.593746
  C      15.025298      0.498075     -2.667804
  H       6.547900      0.888119     -1.595775
  H       4.071275      0.763911     -1.710089
  H      13.158170      0.885847     -1.664148
  H      15.632931      0.765300     -1.799854
  Zn     -0.071616      0.062619     -3.219938
  Zn     19.731311      0.063078     -3.230724
  C      19.744059      2.564107     -5.176219
  C      17.181295      0.047195     -3.940523
  C       2.510844      0.043763     -3.862923
  C      22.297218      0.012260     -3.873952
  C      19.660840      4.058618     -5.303759
  C       6.880202      0.208931     -3.617115
  C       4.017047      0.096906     -3.757991
  C      23.790867     -0.037037     -3.723728
  C      12.810371      0.211594     -3.684812
  C      15.673117      0.105819     -3.849489
  O      -0.088720     -2.018690     -3.972040
  O      -0.091158      2.068452     -4.009945
  O      -1.972427      0.071438     -2.821006
  O      19.714207     -2.018231     -3.982825
  O      19.811721      1.902738     -6.267172
  O      17.719154     -0.019502     -5.084538
  O       2.003386     -0.020699     -5.021051
  O      21.806312     -0.020240     -5.031836
  C       6.209629     -0.192395     -4.789012
  C       8.390394      0.253758     -3.569020
  C       4.816051     -0.235824     -4.863077
  C      13.472840     -0.182157     -4.864158
  C      11.301130      0.250221     -3.609935
  C      14.867137     -0.222324     -4.950107
  C      -0.035246     -2.537009     -5.114548
  C      -0.041449      2.563968     -5.164176
  C      -2.605457      0.015594     -3.930246
  C      19.745347     -2.536216     -5.126736
  H       6.799099     -0.475227     -5.665024
  C       9.129640     -0.631889     -2.748520
  C       9.109927      1.177196     -4.366878
  H       4.325725     -0.539964     -5.790398
  H      12.877128     -0.463114     -5.736599
  C      10.582336     -0.635227     -2.770692
  C      10.561936      1.176078     -4.386567
  H      15.350503     -0.523997     -5.882152
  C      -0.003034     -4.036167     -5.218147
  O       0.011173     -1.899319     -6.223956
  O       0.008795      1.902279     -6.256386
  C      -0.017700      4.060325     -5.297064
  C      -4.103776     -0.023839     -3.820409
  O      -2.083773     -0.019961     -5.073751
  C      19.660824     -4.033421     -5.227005
  O      19.814098     -1.898860     -6.234742
  C       8.472108     -1.562699     -1.885870
  C       8.429760      2.163133     -5.148219
  C      11.260530     -1.573135     -1.932001
  C      11.222240      2.162390     -5.184321
  H       0.989967      4.364016     -5.619312
  H      -4.441952      0.780659     -3.152872
  H       7.381848     -1.593899     -1.894628
  C       9.168258     -2.401300     -1.057665
  H       7.339205      2.185118     -5.120286
  C       9.107657      3.082725     -5.903066
  C      10.585401     -2.407560     -1.082252
  H      12.349643     -1.613445     -1.977270
  C      10.525534      3.082581     -5.921078
  H      12.313155      2.183963     -5.184129
  H       8.632577     -3.074746     -0.384782
  H       8.555174      3.827639     -6.480946
  H      11.137755     -3.086968     -0.429092
  H      11.063271      3.827006     -6.513329
  Zn     -0.000000      0.000000     -5.818500
  Zn     19.802924      0.000459     -5.829286
  H      -0.719401      4.375269     -6.081175
  H      -0.255563      4.539545     -4.340920
  H       1.001282     -4.340641     -5.549817
  H      -0.714671     -4.371182     -5.984961
  H      -0.223919     -4.497200     -4.249032
  H      20.015027     -4.500162     -4.300311
  H      18.603133     -4.304526     -5.371211
  H      20.223099     -4.394046     -6.097304
  H      20.057385      4.542051     -4.402991
  H      18.598146      4.330764     -5.402410
  H      20.184278      4.399965     -6.205161
  H      -4.393989     -0.976036     -3.351564
  H      -4.572416      0.063623     -4.806884
  H      24.062332     -1.005161     -3.276466
  H      24.287217      0.075286     -4.693959
  H      24.114183      0.744621     -3.022849
