# Supplementary material for: Exciton Coupling and Conformational Changes Impacting the Excited State Properties of Metal Organic Frameworks
Source: Molecules. 2020 Sep 15;25(18):4230. doi: 10.3390/molecules25184230 (PMC7570727; doi:10.3390/molecules25184230)
Supplement: Supplementary file 1 [file molecules-25-04230-s001.zip › zn_adb_opt.cif]

#======================================================================

# CRYSTAL DATA

#----------------------------------------------------------------------

data_VESTA_phase_1


_chemical_name_common                  'New structure'
_cell_length_a                         19.80320
_cell_length_b                         19.80320
_cell_length_c                         5.81850
_cell_angle_alpha                      90
_cell_angle_beta                       90
_cell_angle_gamma                      90
_space_group_name_H-M_alt              'P 1'
_space_group_IT_number                 1

loop_
_space_group_symop_operation_xyz
   'x, y, z'

loop_
   _atom_site_label
   _atom_site_occupancy
   _atom_site_fract_x
   _atom_site_fract_y
   _atom_site_fract_z
   _atom_site_adp_type
   _atom_site_B_iso_or_equiv
   _atom_site_type_symbol
   O          1.0     0.999752      0.895111      0.063862     Biso  1.000000 O
   O          1.0     0.004744      0.092605      0.668329     Biso  1.000000 O
   O          1.0     0.999635      0.101491      0.054282     Biso  1.000000 O
   O          1.0     0.004859      0.900643      0.676754     Biso  1.000000 O
   O          1.0     0.899040      0.995800      0.872829     Biso  1.000000 O
   O          1.0     0.904600      1.000912      0.259942     Biso  1.000000 O
   O          1.0     0.105430      0.995770      0.882270     Biso  1.000000 O
   O          1.0     0.096568      1.000819      0.268233     Biso  1.000000 O
   C          1.0     0.001737      0.127407      0.855764     Biso  1.000000 C
   C          1.0     0.001998      0.867561      0.868030     Biso  1.000000 C
   C          1.0     0.881125      0.463185      0.350085     Biso  1.000000 C
   C          1.0     0.880665      0.534716      0.354152     Biso  1.000000 C
   C          1.0     0.919057      0.568887      0.512245     Biso  1.000000 C
   C          1.0     0.962178      0.534679      0.670725     Biso  1.000000 C
   C          1.0     0.962426      0.461237      0.667167     Biso  1.000000 C
   C          1.0     0.919797      0.428023      0.504779     Biso  1.000000 C
   C          1.0     0.002071      0.570864      0.830937     Biso  1.000000 C
   C          1.0     0.042086      0.533653     -0.011809     Biso  1.000000 C
   C          1.0     0.042300      0.460217     -0.015249     Biso  1.000000 C
   C          1.0     0.002410      0.424046      0.824345     Biso  1.000000 C
   C          1.0     0.084038      0.566838      0.152803     Biso  1.000000 C
   C          1.0     0.121848      0.531664      0.309884     Biso  1.000000 C
   C          1.0     0.122245      0.460133      0.306018     Biso  1.000000 C
   C          1.0     0.084664      0.425987      0.145658     Biso  1.000000 C
   C          1.0     0.001476      0.347941      0.825658     Biso  1.000000 C
   C          1.0     0.001502      0.646955      0.836497     Biso  1.000000 C
   C          1.0     0.974321      0.312136      0.013275     Biso  1.000000 C
   C          1.0     0.974749      0.241739      0.021388     Biso  1.000000 C
   C          1.0     0.000780      0.203453      0.838507     Biso  1.000000 C
   C          1.0     0.026466      0.238380      0.647664     Biso  1.000000 C
   C          1.0     0.027517      0.309033      0.643366     Biso  1.000000 C
   C          1.0     0.974832      0.682422      0.025658     Biso  1.000000 C
   C          1.0     0.975487      0.752853      0.035836     Biso  1.000000 C
   C          1.0     0.001366      0.791417      0.853560     Biso  1.000000 C
   C          1.0     0.026950      0.756786      0.661819     Biso  1.000000 C
   C          1.0     0.027725      0.686191      0.655340     Biso  1.000000 C
   C          1.0     0.871508      0.998029      1.068695     Biso  1.000000 C
   C          1.0     0.131361      0.997826      1.080773     Biso  1.000000 C
   C          1.0     0.464142      0.118205      0.630495     Biso  1.000000 C
   C          1.0     0.535677      0.117831      0.626760     Biso  1.000000 C
   C          1.0     0.570838      0.080043      0.783912     Biso  1.000000 C
   C          1.0     0.537624      0.038090      0.948464     Biso  1.000000 C
   C          1.0     0.464186      0.038292      0.951807     Biso  1.000000 C
   C          1.0     0.429970      0.080635      0.790813     Biso  1.000000 C
   C          1.0     0.574823      0.998092      1.105789     Biso  1.000000 C
   C          1.0     0.538633      0.958190      0.265953     Biso  1.000000 C
   C          1.0     0.465191      0.958439      0.269465     Biso  1.000000 C
   C          1.0     0.428008      0.998397      1.112179     Biso  1.000000 C
   C          1.0     0.572840      0.915109      0.424561     Biso  1.000000 C
   C          1.0     0.538663      0.876770      0.582776     Biso  1.000000 C
   C          1.0     0.467128      0.877234      0.586816     Biso  1.000000 C
   C          1.0     0.431968      0.915845      0.431946     Biso  1.000000 C
   C          1.0     0.351905      0.997457      1.110816     Biso  1.000000 C
   C          1.0     0.650912      0.997527      1.100270     Biso  1.000000 C
   C          1.0     0.313009      0.023518      0.293103     Biso  1.000000 C
   C          1.0     0.242356      0.022513      0.288803     Biso  1.000000 C
   C          1.0     0.207408      0.996833      1.097990     Biso  1.000000 C
   C          1.0     0.245682      0.970780      0.915112     Biso  1.000000 C
   C          1.0     0.316083      0.970332      0.923194     Biso  1.000000 C
   C          1.0     0.690142      0.023754      0.281429     Biso  1.000000 C
   C          1.0     0.760736      0.022976      0.274964     Biso  1.000000 C
   C          1.0     0.795367      0.997402      1.083205     Biso  1.000000 C
   C          1.0     0.756807      0.971516      0.900941     Biso  1.000000 C
   C          1.0     0.686378      0.970840      0.911142     Biso  1.000000 C
   H          1.0     0.849946      0.436216      0.225983     Biso  1.000000 H
   H          1.0     0.849032      0.562469      0.233416     Biso  1.000000 H
   H          1.0     0.916803      0.623764      0.520180     Biso  1.000000 H
   H          1.0     0.918172      0.373083      0.506925     Biso  1.000000 H
   H          1.0     0.085642      0.621773      0.151336     Biso  1.000000 H
   H          1.0     0.152312      0.558657      0.435949     Biso  1.000000 H
   H          1.0     0.153123      0.432339      0.428889     Biso  1.000000 H
   H          1.0     0.086820      0.371102      0.138555     Biso  1.000000 H
   H          1.0     0.952875      0.340319      0.156353     Biso  1.000000 H
   H          1.0     0.954412      0.215621      0.170906     Biso  1.000000 H
   H          1.0     0.046599      0.209940      0.502666     Biso  1.000000 H
   H          1.0     0.049191      0.334655      0.495117     Biso  1.000000 H
   H          1.0     0.953465      0.653982      0.168241     Biso  1.000000 H
   H          1.0     0.955286      0.778668      0.186221     Biso  1.000000 H
   H          1.0     0.047219      0.785554      0.517826     Biso  1.000000 H
   H          1.0     0.049276      0.660838      0.506310     Biso  1.000000 H
   H          1.0     0.436365      0.149054      0.507498     Biso  1.000000 H
   H          1.0     0.562615      0.148279      0.500525     Biso  1.000000 H
   H          1.0     0.625772      0.081650      0.785477     Biso  1.000000 H
   H          1.0     0.375084      0.082780      0.797762     Biso  1.000000 H
   H          1.0     0.627716      0.912855      0.416623     Biso  1.000000 H
   H          1.0     0.566406      0.845169      0.703632     Biso  1.000000 H
   H          1.0     0.440181      0.846036      0.710919     Biso  1.000000 H
   H          1.0     0.377028      0.914202      0.429741     Biso  1.000000 H
   H          1.0     0.338631      0.045197      0.441341     Biso  1.000000 H
   H          1.0     0.213929      0.042766      0.433631     Biso  1.000000 H
   H          1.0     0.219563      0.950401      0.765662     Biso  1.000000 H
   H          1.0     0.344247      0.948878      0.780088     Biso  1.000000 H
   H          1.0     0.664782      0.045285      0.430478     Biso  1.000000 H
   H          1.0     0.789509      0.043140      0.419114     Biso  1.000000 H
   H          1.0     0.782615      0.951336      0.750511     Biso  1.000000 H
   H          1.0     0.657949      0.949461      0.768552     Biso  1.000000 H
   Zn         1.0     0.004285      0.996642      0.745012     Biso  1.000000 Zn
   Zn         1.0     0.000598      1.000377      0.191564     Biso  1.000000 Zn
